# Supplementary material for: Network-based analysis of diagnosis progression patterns using claims data
Source: Sci Rep. 2017 Nov 14;7:15561. doi: 10.1038/s41598-017-15647-4 (PMC5686166; doi:10.1038/s41598-017-15647-4)
Supplement: Supplementary file 1 — Supplementary Table S1 [file 41598_2017_15647_MOESM1_ESM.xlsx]

## Sheet: NetworkNetwork
Prior diagnosis (ICD-10 code)	Prior diagnosis (full term)	Later diagnosis (ICD-10 code)	Prior diagnosis (full term)	Count	Relative risk	p_value	Male relative risk	Female relative risk	Female to male relative risk ratio
N03	Chronic nephritic syndrome	N02	Recurrent and persistent haematuria	131	10.0807	1.48676e-77	12.6076	8.50189	0.674344
C64	Malignant neoplasm of kidney, except renal pelvis	C34	Malignant neoplasm of bronchus and lung	26	7.47925	7.45804e-10	4.99653	10.1518	2.03177
H35	Other retinal disorders	H30	Chorioretinal inflammation	322	5.57499	1.87195e-122	5.81877	5.20554	0.89461
D68	Other coagulation defects	K04	Diseases of pulp and periapical tissues	30	4.48987	2.45359e-06	4.19512	4.80303	1.14491
D14	Benign neoplasm of middle ear and respiratory system	J90	Pleural effusion, NEC	38	4.39057	1.31101e-08	3.67492	4.46301	1.21445
F00	Dementia in Alzheimerfs disease(G30.-)	I71	Aortic aneurysm and dissection	25	4.65703	4.95189e-05	4.5605	5.45297	1.1957
H54	Visual impairment including blindness (binocular or monocular)	H17	Corneal scars and opacities	26	10.3214	4.34576e-13	10.4756	9.47414	0.904401
N89	Other noninflammatory disorders of vagina	O99	Other maternal diseases classifiable elsewhere but complicating pregnancy, childbirth and the puerperium	146	6.13034	3.29834e-59	0	3.86133	0
K73	Chronic hepatitis, NEC	I85	Oesophageal varices	99	7.22038	6.10565e-45	5.89259	6.77308	1.14942
F90	Hyperkinetic disorders	F43	Reaction to severe stress, and adjustment disorders	164	4.01636	7.61135e-43	4.30984	4.20831	0.976442
J98	Other respiratory disorders	C79	Secondary malignant neoplasm of other and unspecified sites	57	6.02374	7.54839e-21	6.4773	3.89772	0.601751
K85	Acute pancreatitis	C25	Malignant neoplasm of pancreas	68	14.2839	3.44666e-48	15.0815	9.83426	0.652077
O80	Single spontaneous delivery	O61	Failed induction of labour	51	5.33028	4.93677e-16	0	3.35181	0
G31	Other degenerative diseases of nervous system NEC	L89	Decubitus ulcer and pressure area	53	10.9154	3.44484e-31	11.4815	10.2118	0.889411
N17	Acute renal failure	N19	Unspecified kidney failure	44	28.4652	1.28749e-42	21.0074	35.9799	1.71272
O99	Other maternal diseases classifiable elsewhere but complicating pregnancy, childbirth and the puerperium	O68	Labour and delivery complicated by fetal stress [distress]	38	23.4289	3.25829e-33	0	14.7509	0
L89	Decubitus ulcer and pressure area	L97	Ulcer of lower limb, NEC	33	67.6888	2.74342e-43	67.0189	51.7941	0.772827
K04	Diseases of pulp and periapical tissues	K02	Dental caries	874	15.5716	0	13.2882	17.272	1.2998
C34	Malignant neoplasm of bronchus and lung	D14	Benign neoplasm of middle ear and respiratory system	193	13.2118	2.45431e-136	10.3666	14.2105	1.37079
K74	Fibrosis and cirrhosis of liver	N18	Chronic kidney disease	136	4.23841	2.17997e-37	3.08203	4.9091	1.59281
E16	Other disorders of pancreatic internal secretion	F03	Unspecified dementia	133	7.14704	3.14483e-61	6.93558	7.3406	1.0584
N51	Disorders of male genital organs in diseases classified elsewhere	N45	Orchitis and epididymitis	35	12.6809	1.24163e-21	4.79915	0	0
N92	Excessive, frequent and irregular menstruation	O65	Obstructed labour due to maternal pelvic abnormality	41	4.79717	9.39912e-11	0	3.01718	0
L97	Ulcer of lower limb, NEC	G63	Polyneuropathy in diseases classified elsewhere	28	8.82277	1.20831e-12	8.66812	7.82791	0.903069
J05	Acute obstructive laryngitis [croup] and epiglottitis	F93	Emotional disorders with onset specific to childhood	109	4.09084	5.00274e-28	3.46231	4.28059	1.23634
G25	Other extrapyramidal and movement disorders	G24	Dystonia	118	5.87536	1.96404e-45	8.7125	4.63167	0.531612
I61	Intracerebral haemorrhage	G20	Parkinsonfs disease	61	4.88502	5.22417e-18	4.43184	5.32892	1.20242
O21	Excessive vomiting in pregnancy	O12	Gestational [pregnancy- induced] oedema and proteinuria without hypertension	37	24.0111	1.14839e-32	0	15.1105	0
O81	Single delivery by forceps and vacuum extractor	O21	Excessive vomiting in pregnancy	83	5.67784	4.90781e-30	0	3.57689	0
I60	Subarachnoid haemorrhage	I67	Other cerebrovascular diseases	278	9.10864	3.50152e-157	8.95668	9.18839	1.02587
G45	Transient cerebral ischaemic attacks and related syndromes	I64	Stroke, not specified as haemorrhage or infarction	259	5.51259	3.58025e-97	6.14283	5.02604	0.818196
H47	Other disorders of optic[2nd] nerve and visual pathways	G81	Hemiplegia	33	4.36321	5.60321e-07	4.34728	3.63498	0.836149
N98	Complications associated with artificial fertilization	O99	Other maternal diseases classifiable elsewhere but complicating pregnancy, childbirth and the puerperium	50	25.3484	1.52776e-46	0	15.9567	0
I35	Nonrheumatic aortic valve disorders	I06	Rheumatic aortic valve diseases	47	211.334	5.61489e-86	273.458	181.608	0.664117
I20	Angina pectoris	I08	Multiple valve diseases	77	4.28405	5.33318e-20	5.30115	4.00394	0.755296
B34	Viral infection of unspecified site	J05	Acute obstructive laryngitis [croup] and epiglottitis	232	4.02939	4.52119e-62	3.54721	4.26069	1.20114
O26	Maternal care for other conditions predominantly related to pregnancy	N85	Other noninflammatory disorders of uterus, except cervix	111	4.70598	6.92445e-34	0	2.96285	0
C71	Malignant neoplasm of brain	D43	Neoplasm of uncertain or unknown behaviour of brain and central nervous system	75	263.579	2.37658e-146	241.379	279.523	1.15803
P13	Birth injury to skeleton	B08	Other viral infections characterized by skin and mucous membrane lesions, NEC	34	10.7916	6.60171e-19	6.99306	15.1956	2.17296
P51	Umbilical haemorrhage of newborn	H66	Suppurative and unspecified otitis media	106	5.22103	1.43923e-36	4.79589	5.39082	1.12405
A54	Gonococcal infection	N46	Male infertility	66	5.03238	2.03202e-20	2.43112	0	0
N34	Urethritis and urethral syndrome	A54	Gonococcal infection	1113	10.0298	0	6.90747	2.50197	0.362212
O41	Other disorders of amniotic fluid and membranes	O24	Diabetes mellitus in pregnancy	38	16.1798	1.62348e-27	0	10.1928	0
I44	Atrioventricular and left bundle-branch block	I21	Acute myocardial infarction	31	8.08101	2.6912e-13	5.90669	10.7986	1.8282
N97	Female infertility	O48	Prolonged pregnancy	26	14.6069	1.22146e-16	0	9.2002	0
I85	Oesophageal varices	K74	Fibrosis and cirrhosis of liver	157	98.5559	9.93135e-244	72.2829	73.8727	1.02199
O12	Gestational [pregnancy- induced] oedema and proteinuria without hypertension	O99	Other maternal diseases classifiable elsewhere but complicating pregnancy, childbirth and the puerperium	39	12.1911	7.309e-24	0	7.67417	0
B01	Varicella[chickenpox]	F79	Unspecified mental retardation	28	4.12501	7.21235e-05	2.88484	5.60246	1.94203
H66	Suppurative and unspecified otitis media	Q53	Undescended testicle	303	4.30936	3.1614e-87	3.5024	0	0
F00	Dementia in Alzheimerfs disease(G30.-)	N19	Unspecified kidney failure	36	6.28896	1.47811e-12	6.95689	6.26677	0.9008
C56	Malignant neoplasm of ovary	C78	Secondary malignant neoplasm of respiratory and digestive organs	57	49.5528	1.64041e-69	0	64.5367	0
H36	Retinal disorders in diseases classified elsewhere	N08	Glomerular disorders in diseases classified elsewhere	145	11.1642	1.20706e-91	10.547	11.1944	1.06139
N94	Pain and other conditions associated with female genital organs and menstrual cycle	O34	Maternal care for known or suspected abnormality of pelvic organs	249	4.80296	2.60058e-81	0	3.023	0
B34	Viral infection of unspecified site	G03	Meningitis due to other and unspecified causes	77	5.18485	3.7265e-25	4.68938	5.14234	1.09659
D34	Benign neoplasm of thyroid gland	C73	Malignant neoplasm of thyroid gland	2257	25.195	0	79.4939	17.9028	0.22521
D37	Neoplasm of uncertain or unknown behaviour of oral cavity and digestive organs	C16	Malignant neoplasm of stomach	106	8.74369	2.63531e-56	5.8673	12.785	2.17902
D32	Benign neoplasm of meninges	D33	Benign neoplasm of brain and other parts of central nervous system	98	99.6819	4.57639e-151	128.159	89.6933	0.699862
B08	Other viral infections characterized by skin and mucous membrane lesions, NEC	N48	Other disorders of penis	3898	5.05715	0	3.68571	0	0
J05	Acute obstructive laryngitis [croup] and epiglottitis	B34	Viral infection of unspecified site	308	4.28878	1.89132e-89	3.61211	4.74394	1.31334
N45	Orchitis and epididymitis	C62	Malignant neoplasm of testis	30	109.202	5.43342e-45	40.5169	0	0
H36	Retinal disorders in diseases classified elsewhere	I46	Cardiac arrest	85	4.28721	1.68671e-22	3.56771	4.78318	1.34069
K81	Cholecystitis	K85	Acute pancreatitis	91	6.34464	6.86895e-37	6.0611	6.38564	1.05355
A51	Early syphilis	A53	Other and unspecified syphilis	107	100.297	1.46547e-165	82.4698	112.193	1.36042
A41	Other sepsis	Q38	Other congenital malformations of tongue, mouth and pharynx	49	8.10306	6.54638e-23	5.44008	11.9822	2.20257
E30	Disorders of puberty, NEC	H50	Other strabismus	41	4.80769	7.74288e-11	1.52049	6.363	4.18483
F00	Dementia in Alzheimerfs disease(G30.-)	I21	Acute myocardial infarction	131	4.925	1.36794e-42	2.83576	7.52798	2.65466
N91	Absent, scanty and rare menstruation	O44	Placenta praevia	98	6.05991	4.32379e-38	0	3.8085	0
H53	Visual disturbances	H49	Paralytic strabismus	159	19.0933	2.37201e-135	16.6897	19.6094	1.17494
J84	Other interstitial pulmonary diseases	J43	Emphysema	46	9.30757	8.70702e-24	7.26897	2.72834	0.37534
Q10	Congenital malformations of eyelid, lacrimal apparatus and orbit	B01	Varicella[chickenpox]	185	4.78369	1.09161e-59	3.41282	6.25025	1.83141
O83	Other assisted single delivery	O60	Preterm labour and delivery	50	6.6105	1.28072e-19	0	4.16016	0
P90	Convulsions of newborn	J21	Acute bronchiolitis	51	5.24183	5.02745e-16	4.64029	5.73038	1.23492
N83	Noninflammatory disorders of ovary, fallopian tube and broad ligament	O86	Other puerperal infections	260	4.11738	1.24402e-71	0	2.59383	0
O81	Single delivery by forceps and vacuum extractor	O92	Other disorders of breast and lactation associated with childbirth	185	15.472	2.88515e-142	0	9.74911	0
E05	Thyrotoxicosis[hyperthyroidism]	E89	Postprocedural endocrine and metabolic disorders, NEC	123	6.53425	4.02664e-52	17.8565	4.76855	0.267049
F93	Emotional disorders with onset specific to childhood	E34	Other endocrine disorders	33	11.0816	2.03459e-18	7.33719	15.5562	2.12018
G59	Mononeuropathy in diseases classified elsewhere	I21	Acute myocardial infarction	26	5.28653	1.56343e-06	4.61192	5.72303	1.24092
E07	Other disorders of thyroid	E06	Thyroiditis	857	4.45635	3.78142e-265	7.43332	3.47156	0.467026
F29	Unspecified nonorganic psychosis	F22	Persistent delusional disorders	25	45.4823	8.94122e-28	29.861	59.0259	1.97669
N34	Urethritis and urethral syndrome	A51	Early syphilis	152	4.59207	5.70099e-46	4.3697	1.16656	0.266966
P59	Neonatal jaundice from other and unspecified causes	P07	Disorders related to short gestation and low birth weight, NEC	37	64.9168	5.72481e-48	35.9982	116.034	3.22333
F20	Schizophrenia	F30	Manic episode	33	48.5961	1.43573e-38	43.3686	52.3141	1.20627
H36	Retinal disorders in diseases classified elsewhere	E16	Other disorders of pancreatic internal secretion	608	9.41558	0	8.10619	10.4522	1.28941
H28	Cataract and other disorders of lens in diseases classified elsewhere	E10	Type 1 diabetes mellitus	86	12.464	3.74572e-57	12.6353	12.1663	0.962883
C18	Malignant neoplasm of colon	C78	Secondary malignant neoplasm of respiratory and digestive organs	244	62.0295	0	49.3032	70.1256	1.42233
J90	Pleural effusion, NEC	A41	Other sepsis	49	7.19549	1.00671e-20	5.77557	8.39698	1.45388
N21	Calculus of lower urinary tract	N23	Unspecified renal colic	67	11.222	5.96128e-41	12.5567	6.8251	0.543541
P39	Other infections specific to the perinatal period	A41	Other sepsis	42	4.40869	6.35212e-10	3.98651	4.19618	1.0526
H35	Other retinal disorders	P22	Respiratory distress of newborn	102	84.5388	1.71921e-146	83.1941	82.2386	0.988515
F98	Other behavioural and emotional disorders with onset usually occurring in childhood and adolescence	H50	Other strabismus	57	4.02045	7.11004e-13	2.78306	5.64586	2.02865
E14	Unspecified diabetes mellitus	E11	Type 2 diabetes mellitus	7035	4.24927	0	4.19234	4.09662	0.977167
Q65	Congenital deformities of hip	J05	Acute obstructive laryngitis [croup] and epiglottitis	63	5.76058	1.99683e-22	4.14871	7.31517	1.76324
D41	Neoplasm of uncertain or unknown behaviour of urinary organs	N18	Chronic kidney disease	30	8.82293	8.84022e-14	8.24746	5.84597	0.70882
H61	Other disorders of external ear	H95	Postprocedural disorders of ear and mastoid process, NEC	58	4.53322	2.3169e-15	3.89526	5.04421	1.29496
O60	Preterm labour and delivery	O42	Premature rupture of membranes	91	43.9693	3.66011e-108	0	27.6727	0
G21	Secondary parkinsonism	N31	Neuromuscular dysfunction of bladder, NEC	116	4.23382	1.57278e-31	4.7336	4.00853	0.846824
L04	Acute lymphadenitis	A18	Tuberculosis of other organs	341	4.88513	7.1388e-114	4.32195	5.10984	1.1823
D50	Iron deficiency anaemia	D61	Other aplastic anaemias	101	7.43739	5.60388e-47	12.4217	6.31741	0.508576
Q10	Congenital malformations of eyelid, lacrimal apparatus and orbit	L22	Diaper [napkin] dermatitis	76	11.6265	5.36341e-48	9.39532	13.5737	1.44473
F32	Depressive episode	F28	Other nonorganic psychotic disorders	77	7.03004	1.86749e-33	10.9474	5.63381	0.514624
E05	Thyrotoxicosis[hyperthyroidism]	E03	Other hypothyroidism	2474	5.08722	0	11.0966	3.87078	0.348827
O99	Other maternal diseases classifiable elsewhere but complicating pregnancy, childbirth and the puerperium	O72	Postpartum haemorrhage	154	22.1012	2.66051e-140	0	13.9152	0
H13	Disorders of conjunctiva in diseases classified elsewhere	J10	Influenza due to identified seasonal influenza virus	334	4.87804	4.45868e-112	3.39516	5.58987	1.64643
N91	Absent, scanty and rare menstruation	O66	Other obstructed labour	48	6.37312	6.15001e-18	0	4.00545	0
J86	Pyothorax	A16	Respiratory tuberculosis, not confirmed bacteriologically or histologically	28	14.0784	7.65044e-18	8.55302	26.5243	3.10117
J09	Influenza due to identified zoonotic or pandemic influenza virus	B26	Mumps	119	4.42584	4.8598e-34	3.79362	4.66975	1.23095
O65	Obstructed labour due to maternal pelvic abnormality	O90	Complications of the puerperium, NEC	31	29.8242	1.02797e-29	0	18.7709	0
P83	Other conditions of integument specific to fetus and newborn	N48	Other disorders of penis	115	4.82298	2.98945e-36	2.72924	0	0
O86	Other puerperal infections	O63	Long labour	30	5.24209	6.07384e-08	0	3.29883	0
O68	Labour and delivery complicated by fetal stress [distress]	O82	Single delivery by caesarean section	88	22.9785	7.80719e-81	0	14.4627	0
A87	Viral meningitis	B01	Varicella[chickenpox]	266	4.3604	1.13075e-78	3.5641	4.83268	1.35593
I48	Atrial fibrillation and flutter	I34	Nonrheumatic mitral valve disorders	93	18.035	8.56696e-76	16.6128	20.428	1.22966
F10	Mental and behavioural disorders due to use of alcohol	I61	Intracerebral haemorrhage	81	4.68851	8.7457e-24	4.45736	2.83706	0.63649
A56	Other sexually transmitted chlamydial diseases	A54	Gonococcal infection	81	10.1468	5.80882e-47	8.96676	11.1679	1.24548
I22	Subsequent myocardial infarction	I25	Chronic ischaemic heart disease	53	17.9709	5.20726e-42	13.8978	21.2898	1.53188
H44	Disorders of globe	H30	Chorioretinal inflammation	38	7.4337	8.31235e-16	7.65874	7.26793	0.948973
H33	Retinal detachments and breaks	H54	Visual impairment including blindness (binocular or monocular)	23	5.38865	1.53212e-05	6.14101	3.75798	0.611948
F31	Bipolar affective disorder	L89	Decubitus ulcer and pressure area	28	4.40379	1.66953e-05	5.92725	3.33128	0.562028
P58	Neonatal jaundice due to other excessive haemolysis	L20	Atopic dermatitis	59	5.61178	2.12826e-20	5.40289	5.35254	0.990682
E14	Unspecified diabetes mellitus	N08	Glomerular disorders in diseases classified elsewhere	157	6.48459	8.19349e-67	6.64889	5.90062	0.887459
L63	Alopecia areata	L64	Androgenic alopecia	223	11.8327	1.09983e-147	11.5624	10.223	0.884157
G30	Alzheimerfs disease	N18	Chronic kidney disease	40	6.35412	1.74247e-14	6.18964	6.95403	1.1235
I05	Rheumatic mitral valve diseases	N18	Chronic kidney disease	26	4.80353	1.17691e-05	6.19094	4.01904	0.649181
N34	Urethritis and urethral syndrome	N49	Inflammatory disorders of male genital organs, NEC	251	4.86905	8.0084e-83	2.43152	0	0
I86	Varicose veins of other sites	I83	Varicose veins of lower extremities	103	6.46623	5.60478e-43	5.11311	13.1568	2.57314
N49	Inflammatory disorders of male genital organs, NEC	N45	Orchitis and epididymitis	64	10.1964	1.26504e-36	3.78476	0	0
N70	Salpingitis and oophoritis	N71	Inflammatory disease of uterus, except cervix	1052	4.39209	0	0	2.76348	0
N46	Male infertility	A54	Gonococcal infection	34	5.25565	1.76147e-09	2.74761	0	0
L70	Acne	L71	Rosacea	165	4.35983	1.62931e-47	5.02737	4.04367	0.804332
I64	Stroke, not specified as haemorrhage or infarction	G21	Secondary parkinsonism	33	8.93005	1.28786e-15	7.08541	10.3899	1.46638
I47	Paroxysmal tachycardia	I42	Cardiomyopathy	31	5.72292	2.6955e-09	5.27778	6.22741	1.17993
G51	Facial nerve disorders	G24	Dystonia	181	5.94038	5.76113e-72	6.16809	5.83983	0.946781
C73	Malignant neoplasm of thyroid gland	D34	Benign neoplasm of thyroid gland	428	4.48057	4.17299e-132	14.1917	3.18394	0.224352
A74	Other diseases caused by chlamydiae	N73	Other female pelvic inflammatory diseases	49	4.16257	3.18795e-11	0	3.09725	0
O63	Long labour	N61	Inflammatory disorders of breast	83	11.2534	1.19694e-51	0	7.18769	0
M21	Other acquired deformities of limbs	M86	Osteomyelitis	23	5.05545	5.07471e-05	5.02591	4.47498	0.890383
I74	Arterial embolism and thrombosis	I21	Acute myocardial infarction	36	4.66491	9.7543e-09	4.48582	3.69837	0.824458
G95	Other diseases of spinal cord	G81	Hemiplegia	26	6.0223	9.42691e-08	7.99813	2.20645	0.275871
F01	Vascular dementia	I69	Sequelae of cerebrovascular disease	270	14.333	4.37743e-201	13.5441	14.9977	1.10732
H73	Other disorders of tympanic membrane	H74	Other disorders of middle ear and mastoid	74	7.20576	7.05579e-33	9.47205	5.5355	0.584403
C34	Malignant neoplasm of bronchus and lung	J93	Pneumothorax	38	6.624	3.60484e-14	4.32669	6.78356	1.56784
O21	Excessive vomiting in pregnancy	O91	Infections of breast associated with childbirth	264	18.2944	2.34667e-222	0	11.5132	0
E13	Other specified diabetes mellitus	I79	Disorders of arteries, arterioles and capillaries in diseases classified elsewhere	43	7.05614	1.85497e-17	8.36285	5.67202	0.67824
N64	Other disorders of breast	N60	Benign mammary dysplasia	3608	4.26712	0	23.3604	2.72113	0.116485
K82	Other diseases of gallbladder	D37	Neoplasm of uncertain or unknown behaviour of oral cavity and digestive organs	43	6.66631	1.45711e-16	4.3541	9.16409	2.10471
C78	Secondary malignant neoplasm of respiratory and digestive organs	C34	Malignant neoplasm of bronchus and lung	129	56.9754	3.30591e-169	32.1226	104.482	3.25259
I50	Heart failure	L89	Decubitus ulcer and pressure area	131	5.61091	1.48439e-48	4.09944	6.82602	1.66511
F00	Dementia in Alzheimerfs disease(G30.-)	F20	Schizophrenia	123	12.8307	2.77322e-84	15.9203	11.4749	0.720772
P07	Disorders related to short gestation and low birth weight, NEC	Q38	Other congenital malformations of tongue, mouth and pharynx	27	11.2212	1.31645e-14	7.68304	15.9842	2.08045
A40	Streptococcal sepsis	B01	Varicella[chickenpox]	25	6.15765	1.45431e-07	5.37481	5.79643	1.07844
I50	Heart failure	G81	Hemiplegia	150	4.16733	1.14829e-40	3.28823	5.01925	1.52643
I65	Occlusion and stenosis of precerebral arteries, not resulting in cerebral infarction	N18	Chronic kidney disease	70	5.72574	4.49967e-25	4.66997	6.08226	1.30242
N89	Other noninflammatory disorders of vagina	O24	Diabetes mellitus in pregnancy	110	6.18613	3.1789e-44	0	3.89942	0
P59	Neonatal jaundice from other and unspecified causes	P92	Feeding problems of newborn	160	117.048	4.02647e-257	88.0595	153.032	1.73782
Q31	Congenital malformations of larynx	A08	Viral and other specified intestinal infections	93	5.61198	6.66391e-34	4.1495	7.78314	1.87568
A74	Other diseases caused by chlamydiae	N87	Dysplasia of cervix uteri	26	5.40245	9.58729e-07	0	4.01945	0
Q38	Other congenital malformations of tongue, mouth and pharynx	B09	Unspecified viral infection characterized by skin and mucous membrane lesions	35	4.12965	5.91657e-07	2.84448	5.87622	2.06583
N04	Nephrotic syndrome	N00	Acute nephritic syndrome	60	6.89536	4.0381e-25	14.1386	4.73747	0.335073
O72	Postpartum haemorrhage	O34	Maternal care for known or suspected abnormality of pelvic organs	38	11.9578	7.48903e-23	0	7.52589	0
J94	Other pleural conditions	J47	Bronchiectasis	27	4.84631	4.35614e-06	3.95852	5.73035	1.4476
C34	Malignant neoplasm of bronchus and lung	F05	Delirium, not induced by alcohol and other psychoactive substances	30	13.1893	1.6009e-18	15.0472	5.41416	0.359812
E28	Ovarian dysfunction	O36	Maternal care for other known or suspected fetal problems	32	5.10865	2.09052e-08	0	3.2179	0
I61	Intracerebral haemorrhage	A41	Other sepsis	175	12.8719	1.77903e-121	10.5404	14.7299	1.39747
F90	Hyperkinetic disorders	F91	Conduct disorders	73	73.641	4.73704e-102	42.3604	124.832	2.9469
N64	Other disorders of breast	D05	Carcinoma in situ of breast	203	5.85518	1.34748e-79	0	3.72619	0
O30	Multiple gestation	O90	Complications of the puerperium, NEC	26	16.7691	3.6054e-18	0	10.5541	0
J43	Emphysema	A16	Respiratory tuberculosis, not confirmed bacteriologically or histologically	111	5.93598	5.36743e-43	4.82577	4.15029	0.860027
O20	Haemorrhage in early pregnancy	O62	Abnormalities of forces of labour	45	18.7905	8.64344e-36	0	11.8227	0
K86	Other diseases of pancreas	L89	Decubitus ulcer and pressure area	25	4.01138	0.000900824	4.37556	3.19433	0.730038
O99	Other maternal diseases classifiable elsewhere but complicating pregnancy, childbirth and the puerperium	O92	Other disorders of breast and lactation associated with childbirth	340	16.4899	1.89168e-272	0	10.3846	0
L70	Acne	L66	Cicatricial alopecia [scarring hair loss]	147	5.96494	4.39161e-58	7.60974	5.12755	0.673814
E30	Disorders of puberty, NEC	J09	Influenza due to identified zoonotic or pandemic influenza virus	74	4.84462	2.3964e-22	4.70147	5.7012	1.21264
G80	Cerebral palsy	G93	Other disorders of brain	23	6.16338	1.13807e-06	6.73705	5.24936	0.779178
D44	Neoplasm of uncertain or unknown behaviour of endocrine glands	E04	Other nontoxic goitre	554	7.7079	3.80902e-281	18.2831	5.75218	0.314618
O81	Single delivery by forceps and vacuum extractor	N61	Inflammatory disorders of breast	256	10.6436	1.03434e-159	0	6.8049	0
M86	Osteomyelitis	E13	Other specified diabetes mellitus	38	4.42586	1.00908e-08	4.13916	4.17425	1.00848
I47	Paroxysmal tachycardia	I45	Other conduction disorders	72	11.6022	3.35465e-45	14.8616	9.06099	0.609692
O63	Long labour	O47	False labour	24	5.03851	2.31338e-05	0	3.17107	0
N70	Salpingitis and oophoritis	O63	Long labour	35	4.26712	2.51702e-07	0	2.68481	0
F33	Recurrent depressive disorder	F25	Schizoaffective disorders	41	16.4045	4.38502e-30	30.4537	12.13	0.398308
O23	Infections of genitourinary tract in pregnancy	O26	Maternal care for other conditions predominantly related to pregnancy	110	13.4055	4.74452e-77	0	8.43717	0
O91	Infections of breast associated with childbirth	O34	Maternal care for known or suspected abnormality of pelvic organs	108	9.68737	1.11539e-61	0	6.09753	0
J16	Pneumonia due to other infectious organisms, NEC	J14	Pneumonia due to Haemophilus influenzae	52	53.3989	1.01738e-64	50.6354	55.5845	1.09774
F02	Dementia in other diseases classified elsewhere	G20	Parkinsonfs disease	38	39.017	1.68938e-41	35.8786	40.8782	1.13935
A08	Viral and other specified intestinal infections	Q75	Other congenital malformations of skull and face bones	28	4.44234	1.58192e-05	4.15565	4.36052	1.0493
L97	Ulcer of lower limb, NEC	E10	Type 1 diabetes mellitus	32	8.78251	7.28659e-15	6.73763	10.8743	1.61396
D51	Vitamin B12 deficiency anaemia	D50	Iron deficiency anaemia	46	4.2726	9.54891e-11	6.77028	3.79273	0.560203
P58	Neonatal jaundice due to other excessive haemolysis	A08	Viral and other specified intestinal infections	40	4.43415	1.88582e-09	3.24356	5.75889	1.77549
H50	Other strabismus	F98	Other behavioural and emotional disorders with onset usually occurring in childhood and adolescence	108	5.55198	4.31445e-39	4.1983	6.96848	1.65984
K72	Hepatic failure, NEC	B15	Acute hepatitis A	82	8.0861	2.24302e-40	7.90515	7.54685	0.954675
A41	Other sepsis	J69	Pneumonitis due to solids and liquids	47	9.58048	6.99138e-25	6.88414	12.5461	1.82246
G21	Secondary parkinsonism	G20	Parkinsonfs disease	246	75.5283	0	77.5487	74.2516	0.957484
L89	Decubitus ulcer and pressure area	A41	Other sepsis	145	36.3052	1.56182e-162	26.888	45.4346	1.68977
N90	Other noninflammatory disorders of vulva and perineum	N75	Diseases of Bartholinfs gland	26	5.02898	4.54152e-06	0	3.17912	0
I62	Other nontraumatic intracranial haemorrhage	G82	Paraplegia and tetraplegia	26	23.6243	7.61587e-22	12.5288	42.7942	3.41567
O23	Infections of genitourinary tract in pregnancy	O36	Maternal care for other known or suspected fetal problems	95	22.1114	1.4926e-85	0	13.9155	0
J10	Influenza due to identified seasonal influenza virus	C04	Malignant neoplasm of floor of mouth	32	14.1204	8.63472e-21	13.7236	14.4764	1.05486
E11	Type 2 diabetes mellitus	E13	Other specified diabetes mellitus	2848	6.54256	0	6.24148	6.51565	1.04393
F29	Unspecified nonorganic psychosis	F32	Depressive episode	142	4.28966	6.09258e-40	5.28384	3.92415	0.74267
C24	Malignant neoplasm of other and unspecified parts of biliary tract	K80	Cholelithiasis	65	11.6812	8.01162e-41	11.6556	10.5374	0.90406
I42	Cardiomyopathy	I48	Atrial fibrillation and flutter	112	11.976	1.587e-73	10.6112	11.7301	1.10545
O99	Other maternal diseases classifiable elsewhere but complicating pregnancy, childbirth and the puerperium	O33	Maternal care for known or suspected disproportion	223	21.4676	8.56174e-202	0	13.5163	0
O91	Infections of breast associated with childbirth	O42	Premature rupture of membranes	29	5.09821	2.74267e-07	0	3.20896	0
E73	Lactose intolerance	L74	Eccrine sweat disorders	30	8.48771	2.51556e-13	8.1536	7.06305	0.866249
D64	Other anaemias	D61	Other aplastic anaemias	92	14.2729	5.14903e-66	24.7821	11.0984	0.447839
N03	Chronic nephritic syndrome	N00	Acute nephritic syndrome	48	7.07761	6.20035e-20	12.5043	5.5107	0.440705
G21	Secondary parkinsonism	I64	Stroke, not specified as haemorrhage or infarction	23	8.85051	8.14191e-10	10.6277	7.45536	0.701504
D68	Other coagulation defects	K02	Dental caries	62	5.15024	1.6128e-19	4.24055	5.87436	1.38528
O48	Prolonged pregnancy	O82	Single delivery by caesarean section	23	6.46493	4.31816e-07	0	4.06902	0
F20	Schizophrenia	G20	Parkinsonfs disease	65	5.08648	2.59524e-20	4.28656	5.6593	1.32024
N83	Noninflammatory disorders of ovary, fallopian tube and broad ligament	D39	Neoplasm of uncertain or unknown behaviour of female genital organs	137	15.4094	3.5635e-104	0	9.70717	0
F80	Specific developmental disorders of speech and language	F70	Mild mental retardation	108	140.291	1.59391e-182	76.4917	287.043	3.75261
G20	Parkinsonfs disease	I63	Cerebral infarction	364	5.53841	5.52638e-139	4.81596	6.08107	1.26269
G20	Parkinsonfs disease	I50	Heart failure	130	4.83694	1.7925e-41	5.86096	4.28646	0.731357
F98	Other behavioural and emotional disorders with onset usually occurring in childhood and adolescence	G03	Meningitis due to other and unspecified causes	34	5.38254	8.97611e-10	4.06981	6.18237	1.51908
E07	Other disorders of thyroid	E35	Disorders of endocrine glands in diseases classified elsewhere	29	4.30721	1.37409e-05	4.70502	3.7172	0.79005
P07	Disorders related to short gestation and low birth weight, NEC	F80	Specific developmental disorders of speech and language	27	14.8795	1.14611e-17	9.22099	26.7255	2.89834
G46	Vascular syndromes of brain in cerebro- vascular diseases(I60-I67)	G45	Transient cerebral ischaemic attacks and related syndromes	213	5.49254	2.16754e-79	4.7789	5.99952	1.25542
I61	Intracerebral haemorrhage	N17	Acute renal failure	37	4.83169	1.63392e-09	3.99461	5.35376	1.34025
L01	Impetigo	L00	Staphylococcal scalded skin syndrome	39	6.248	1.05519e-13	4.58026	7.9632	1.73859
N74	Female pelvic inflammatory disorders in diseases classified elsewhere	N77	Vulvovaginal ulceration and inflammation in diseases classified elsewhere	121	4.37985	2.68861e-34	0	2.7567	0
O82	Single delivery by caesarean section	N61	Inflammatory disorders of breast	1204	9.90723	0	0	6.325	0
G40	Epilepsy	J96	Respiratory failure, NEC	30	4.19463	1.23475e-05	4.08296	3.98925	0.977048
E11	Type 2 diabetes mellitus	G59	Mononeuropathy in diseases classified elsewhere	319	5.47461	9.27513e-119	4.75849	6.07042	1.2757
H44	Disorders of globe	H54	Visual impairment including blindness (binocular or monocular)	45	14.5045	4.11701e-31	17.9435	11.2865	0.629001
O34	Maternal care for known or suspected abnormality of pelvic organs	O75	Other complications of labour and delivery, NEC	109	101.771	6.96478e-169	0	64.0468	0
H47	Other disorders of optic[2nd] nerve and visual pathways	H53	Visual disturbances	119	6.35079	2.86983e-49	5.60503	6.72317	1.19949
H91	Other hearing loss	H90	Conductive and sensorineural hearing loss	2979	4.90781	0	5.01428	4.73863	0.945026
E16	Other disorders of pancreatic internal secretion	F05	Delirium, not induced by alcohol and other psychoactive substances	24	11.4206	8.82854e-13	8.86245	13.5557	1.52957
F93	Emotional disorders with onset specific to childhood	J09	Influenza due to identified zoonotic or pandemic influenza virus	82	4.50642	4.64881e-23	3.90452	4.6874	1.20051
C15	Malignant neoplasm of oesophagus	D13	Benign neoplasm of other and ill-defined parts of digestive system	26	4.89961	7.62464e-06	4.27865	5.04323	1.17869
N97	Female infertility	O42	Premature rupture of membranes	294	13.2443	8.23539e-209	0	8.34162	0
G25	Other extrapyramidal and movement disorders	G22	Parkinsonism in diseases classified elsewhere	71	19.7685	7.80736e-60	17.8793	21.194	1.18539
D24	Benign neoplasm of breast	D05	Carcinoma in situ of breast	335	18.9928	1.84287e-286	0	12.1212	0
F06	Other mental disorders due to brain damage and dysfunction and to physical disease	I64	Stroke, not specified as haemorrhage or infarction	49	4.63581	5.96158e-13	6.8449	2.97397	0.43448
D13	Benign neoplasm of other and ill-defined parts of digestive system	C17	Malignant neoplasm of small intestine	32	16.7578	4.99031e-23	16.4369	15.6302	0.950919
O81	Single delivery by forceps and vacuum extractor	O23	Infections of genitourinary tract in pregnancy	67	6.46613	8.22176e-27	0	4.07349	0
N97	Female infertility	O24	Diabetes mellitus in pregnancy	1128	16.2704	0	0	10.2571	0
N50	Other disorders of male genital organs	N45	Orchitis and epididymitis	52	8.06818	1.89226e-24	3.00618	0	0
I60	Subarachnoid haemorrhage	I69	Sequelae of cerebrovascular disease	360	18.5743	2.65425e-307	15.3427	21.1473	1.37833
F00	Dementia in Alzheimerfs disease(G30.-)	G46	Vascular syndromes of brain in cerebro- vascular diseases(I60-I67)	71	4.77781	6.34735e-21	5.32823	4.53776	0.851644
G20	Parkinsonfs disease	J69	Pneumonitis due to solids and liquids	98	28.8684	3.04774e-99	32.7197	22.6855	0.693328
N80	Endometriosis	D28	Benign neoplasm of other and unspecified female genital organs	32	5.06804	2.60857e-08	0	3.19301	0
F02	Dementia in other diseases classified elsewhere	F01	Vascular dementia	32	34.5723	8.55449e-33	58.7432	21.5836	0.367424
Q22	Congenital malformations of pulmonary and tricuspid valves	H66	Suppurative and unspecified otitis media	47	4.01366	3.63226e-10	3.64308	4.17573	1.14621
B01	Varicella[chickenpox]	F93	Emotional disorders with onset specific to childhood	220	6.5022	4.06117e-95	4.84408	8.10211	1.67258
F02	Dementia in other diseases classified elsewhere	L89	Decubitus ulcer and pressure area	27	47.3408	9.3807e-31	30.9939	60.9348	1.96603
I15	Secondary hypertension	I12	Hypertensive renal disease	89	9.76237	1.46665e-50	10.4423	9.10644	0.872075
E28	Ovarian dysfunction	O20	Haemorrhage in early pregnancy	283	8.2228	1.46331e-148	0	5.17948	0
J09	Influenza due to identified zoonotic or pandemic influenza virus	F93	Emotional disorders with onset specific to childhood	50	4.15858	1.95007e-11	3.26044	5.00243	1.53428
I65	Occlusion and stenosis of precerebral arteries, not resulting in cerebral infarction	G20	Parkinsonfs disease	31	4.00978	1.76872e-05	4.52304	3.45117	0.763021
O36	Maternal care for other known or suspected fetal problems	O63	Long labour	83	49.7009	1.24092e-102	0	31.2789	0
G46	Vascular syndromes of brain in cerebro- vascular diseases(I60-I67)	I66	Occlusion and stenosis of cerebral arteries, not resulting in cerebral infarction	68	9.58804	1.9491e-37	10.2269	8.94281	0.874441
G51	Facial nerve disorders	H49	Paralytic strabismus	44	5.14509	6.96628e-13	5.65333	4.49828	0.795687
N40	Hyperplasia of prostate	C66	Malignant neoplasm of ureter	34	5.25507	2.04828e-09	3.06981	0	0
D42	Neoplasm of uncertain or unknown behaviour of meninges	D32	Benign neoplasm of meninges	32	336.738	3.62951e-64	473.778	293.856	0.620239
H06	Disorders of lacrimal system and orbit in diseases classified elsewhere	H05	Disorders of orbit	41	27.7974	4.10066e-39	33.927	25.5173	0.752124
A41	Other sepsis	J05	Acute obstructive laryngitis [croup] and epiglottitis	235	4.3841	1.68682e-69	3.89554	4.422	1.13515
H20	Iridocyclitis	H30	Chorioretinal inflammation	153	11.8804	8.56128e-101	11.2372	11.9009	1.05906
H53	Visual disturbances	F90	Hyperkinetic disorders	134	4.23426	9.87498e-37	3.43835	4.55928	1.32601
I64	Stroke, not specified as haemorrhage or infarction	G82	Paraplegia and tetraplegia	28	9.21189	4.30227e-13	7.52643	10.6512	1.41517
K65	Peritonitis	K81	Cholecystitis	28	4.24729	3.63939e-05	4.22249	4.14742	0.982223
O91	Infections of breast associated with childbirth	O83	Other assisted single delivery	59	6.45921	3.24916e-23	0	4.06563	0
O24	Diabetes mellitus in pregnancy	O80	Single spontaneous delivery	1638	24.6399	0	0	15.5548	0
K77	Liver disorders in disease classified elsewhere	A02	Other salmonella infections	37	12.2542	1.62424e-22	12.6184	11.6689	0.924752
Q10	Congenital malformations of eyelid, lacrimal apparatus and orbit	F90	Hyperkinetic disorders	38	5.73404	3.59757e-12	3.98954	7.28	1.82477
Q44	Congenital malformations of gallbladder, bile ducts and liver	K83	Other diseases of biliary tract	23	12.1516	1.08356e-12	12.7142	12.0631	0.948792
C24	Malignant neoplasm of other and unspecified parts of biliary tract	K75	Other inflammatory liver diseases	27	4.84097	4.39064e-06	3.14019	7.14151	2.27423
O47	False labour	O75	Other complications of labour and delivery, NEC	30	17.6541	4.62381e-22	0	11.1095	0
M30	Polyarteritis nodosa and related conditions	J05	Acute obstructive laryngitis [croup] and epiglottitis	84	4.85009	8.11714e-26	3.91284	5.45221	1.39342
D39	Neoplasm of uncertain or unknown behaviour of female genital organs	N83	Noninflammatory disorders of ovary, fallopian tube and broad ligament	95	12.362	3.55425e-63	0	7.78374	0
N94	Pain and other conditions associated with female genital organs and menstrual cycle	O47	False labour	310	4.86492	2.64248e-103	0	3.062	0
D31	Benign neoplasm of eye and adnexa	H05	Disorders of orbit	48	7.77785	1.23359e-21	10.1515	6.09292	0.600198
P07	Disorders related to short gestation and low birth weight, NEC	L74	Eccrine sweat disorders	32	4.84557	8.03849e-08	3.20701	6.74192	2.10224
O99	Other maternal diseases classifiable elsewhere but complicating pregnancy, childbirth and the puerperium	O83	Other assisted single delivery	374	21.029	0	0	13.2401	0
C71	Malignant neoplasm of brain	C79	Secondary malignant neoplasm of other and unspecified sites	71	108.078	4.03924e-111	92.6719	119.944	1.29429
J14	Pneumonia due to Haemophilus influenzae	J13	Pneumonia due to Streptococcus pneumoniae	30	57.2819	6.01325e-37	50.1599	62.5764	1.24754
N19	Unspecified kidney failure	A41	Other sepsis	23	7.53003	2.16089e-08	6.38053	8.32068	1.30407
G03	Meningitis due to other and unspecified causes	E34	Other endocrine disorders	45	5.02938	6.69275e-13	2.6944	8.04168	2.98459
N41	Inflammatory diseases of prostate	A54	Gonococcal infection	419	5.95915	2.97125e-170	3.11857	0	0
F99	Mental disorder NOS	F29	Unspecified nonorganic psychosis	23	45.5476	2.60288e-25	44.9596	44.2941	0.985197
G80	Cerebral palsy	G40	Epilepsy	104	18.2783	6.0415e-86	15.3318	20.283	1.32294
O34	Maternal care for known or suspected abnormality of pelvic organs	O24	Diabetes mellitus in pregnancy	154	10.0396	2.12916e-91	0	6.32407	0
N19	Unspecified kidney failure	I50	Heart failure	36	4.65067	1.04299e-08	4.43859	4.92867	1.11041
H36	Retinal disorders in diseases classified elsewhere	E10	Type 1 diabetes mellitus	1434	11.7068	0	10.3836	12.5413	1.20779
P24	Neonatal aspiration syndromes	A08	Viral and other specified intestinal infections	44	5.38246	1.02276e-13	4.39838	6.17605	1.40417
I11	Hypertensive heart disease	I38	Endocarditis, valve unspecified	23	6.18963	1.16552e-06	5.41946	6.6342	1.22414
C79	Secondary malignant neoplasm of other and unspecified sites	C78	Secondary malignant neoplasm of respiratory and digestive organs	61	114.826	1.21472e-96	75.4996	161.088	2.13363
Q31	Congenital malformations of larynx	L20	Atopic dermatitis	90	4.65973	8.13059e-27	3.70963	6.10532	1.6458
O90	Complications of the puerperium, NEC	O47	False labour	86	9.9417	2.17153e-49	0	6.25676	0
N71	Inflammatory disease of uterus, except cervix	N96	Habitual aborter	70	4.21368	1.57669e-17	0	2.65256	0
I50	Heart failure	J81	Pulmonary oedema	122	20.1555	8.54532e-106	17.798	21.5005	1.20803
Q10	Congenital malformations of eyelid, lacrimal apparatus and orbit	B34	Viral infection of unspecified site	39	6.08821	2.00345e-13	4.24437	8.23416	1.94002
N88	Other noninflammatory disorders of cervix uteri	N80	Endometriosis	56	4.19038	2.33298e-13	0	2.63904	0
I62	Other nontraumatic intracranial haemorrhage	I69	Sequelae of cerebrovascular disease	232	21.4518	5.4584e-211	18.6875	22.6533	1.21222
N18	Chronic kidney disease	M00	Pyogenic arthritis	52	4.86287	8.49316e-15	5.87154	2.97536	0.506742
F63	Habit and impulse disorders	F32	Depressive episode	51	4.48307	4.14782e-13	7.48891	2.3275	0.310793
N93	Other abnormal uterine and vaginal bleeding	E28	Ovarian dysfunction	890	4.55834	1.13394e-280	0	2.86389	0
P22	Respiratory distress of newborn	G80	Cerebral palsy	43	167.797	3.61338e-74	96.8468	283.969	2.93215
G81	Hemiplegia	I63	Cerebral infarction	609	8.10728	0	7.30986	8.50935	1.16409
P96	Other conditions originating in the perinatal period	J21	Acute bronchiolitis	29	4.80176	8.51265e-07	5.37397	4.14237	0.770821
O82	Single delivery by caesarean section	O24	Diabetes mellitus in pregnancy	613	5.99215	5.36097e-252	0	3.77247	0
N91	Absent, scanty and rare menstruation	O64	Obstructed labour due to malposition and malpresentation of fetus	23	6.17689	1.26425e-06	0	3.88193	0
C44	Other malignant neoplasms of skin	L57	Skin changes due to chronic exposure to nonionizing radiation	26	26.9479	2.79901e-23	27.7418	26.2942	0.947819
O81	Single delivery by forceps and vacuum extractor	O32	Maternal care for known or suspected malpresentation of fetus	41	8.48024	2.31719e-19	0	5.34232	0
H72	Perforation of tympanic membrane	H70	Mastoiditis and related conditions	26	7.10707	2.45006e-09	4.95855	8.46426	1.707
N18	Chronic kidney disease	I77	Other disorders of arteries and arterioles	50	20.402	6.92416e-42	14.0891	27.765	1.97067
P36	Bacterial sepsis of newborn	N48	Other disorders of penis	56	4.75966	8.43448e-16	2.90924	0	0
O47	False labour	O44	Placenta praevia	39	22.875	8.27194e-34	0	14.3952	0
E14	Unspecified diabetes mellitus	N18	Chronic kidney disease	977	5.27888	0	4.43123	5.82022	1.31345
I48	Atrial fibrillation and flutter	I25	Chronic ischaemic heart disease	370	4.76101	2.22173e-121	4.0719	5.02102	1.23309
D22	Melanocytic naevi	L82	Seborrhoeic keratosis	33	6.98448	1.57009e-12	11.517	4.75726	0.413064
O68	Labour and delivery complicated by fetal stress [distress]	O80	Single spontaneous delivery	25	4.88547	1.79652e-05	0	3.07485	0
D27	Benign neoplasm of ovary	D25	Leiomyoma of uterus	1084	4.41326	0	0	2.77675	0
N94	Pain and other conditions associated with female genital organs and menstrual cycle	E28	Ovarian dysfunction	276	4.82101	8.4882e-91	0	3.03456	0
F60	Specific personality disorders	F33	Recurrent depressive disorder	28	6.25003	5.44294e-09	11.4214	4.27953	0.374694
J44	Other chronic obstructive pulmonary disease	J64	Unspecified pneumoconiosis	60	12.5966	6.29513e-39	10.1228	8.18222	0.8083
O35	Maternal care for known or suspected fetal abnormality and damage	O24	Diabetes mellitus in pregnancy	40	20.4783	5.11336e-33	0	12.9007	0
M21	Other acquired deformities of limbs	F93	Emotional disorders with onset specific to childhood	27	5.05712	1.76593e-06	4.98011	4.61411	0.926507
C03	Malignant neoplasm of gum	J10	Influenza due to identified seasonal influenza virus	62	8.06139	9.02623e-30	8.32746	7.96982	0.957053
A16	Respiratory tuberculosis, not confirmed bacteriologically or histologically	B90	Sequelae of tuberculosis	653	25.4637	0	21.8199	24.983	1.14497
N87	Dysplasia of cervix uteri	N86	Erosion and ectropion of cervix uteri	756	5.15795	9.95605e-272	0	3.2452	0
O91	Infections of breast associated with childbirth	E22	Hyperfunction of pituitary gland	27	4.39176	3.66956e-05	0	2.99233	0
J85	Abscess of lung and mediastinum	A15	Respiratory tuberculosis, bacteriologically and histologically confirmed	57	24.3545	1.7102e-52	16.468	36.7072	2.22899
F03	Unspecified dementia	I64	Stroke, not specified as haemorrhage or infarction	69	8.31345	3.13174e-34	9.66566	7.62361	0.788732
F01	Vascular dementia	G21	Secondary parkinsonism	49	21.0359	1.22203e-41	20.2296	21.5535	1.06544
G45	Transient cerebral ischaemic attacks and related syndromes	I63	Cerebral infarction	2118	5.3051	0	5.439	5.18802	0.953856
I31	Other diseases of pericardium	I50	Heart failure	32	11.8648	1.13283e-18	12.2508	11.6864	0.953927
F40	Phobic anxiety disorders	F33	Recurrent depressive disorder	98	5.03046	7.79267e-32	7.29136	4.32516	0.59319
O71	Other obstetric trauma	N71	Inflammatory disease of uterus, except cervix	29	4.56926	3.26372e-06	0	2.89228	0
B01	Varicella[chickenpox]	M92	Other juvenile osteochondrosis	701	7.95449	0	5.91135	9.69582	1.6402
F00	Dementia in Alzheimerfs disease(G30.-)	F22	Persistent delusional disorders	49	14.6928	2.13826e-34	20.6442	11.6855	0.566044
O81	Single delivery by forceps and vacuum extractor	N88	Other noninflammatory disorders of cervix uteri	33	5.06692	1.12172e-08	0	3.19322	0
B09	Unspecified viral infection characterized by skin and mucous membrane lesions	Q38	Other congenital malformations of tongue, mouth and pharynx	51	6.59801	4.94837e-20	6.14238	5.02737	0.818474
I86	Varicose veins of other sites	N46	Male infertility	28	10.0983	4.15704e-14	4.89765	0	0
J43	Emphysema	J84	Other interstitial pulmonary diseases	66	11.0046	8.32169e-40	7.89694	10.3785	1.31425
N80	Endometriosis	C54	Malignant neoplasm of corpus uteri	25	7.13712	6.9395e-09	0	4.49103	0
N91	Absent, scanty and rare menstruation	E22	Hyperfunction of pituitary gland	397	5.0533	8.33977e-138	0	3.44134	0
O33	Maternal care for known or suspected disproportion	N86	Erosion and ectropion of cervix uteri	143	5.53933	9.16365e-53	0	3.48619	0
C50	Malignant neoplasm of breast	I89	Other noninfective disorders of lymphatic vessels and lymph nodes	97	14.7297	2.86945e-71	0	13.2202	0
I26	Pulmonary embolism	A41	Other sepsis	26	13.7281	4.63664e-16	8.82463	18.071	2.04779
D21	Other benign neoplasms of connective and other soft tissue	D16	Benign neoplasm of bone and articular cartilage	122	4.49575	1.35417e-35	4.19833	4.66115	1.11024
G93	Other disorders of brain	J69	Pneumonitis due to solids and liquids	30	6.88343	6.30753e-11	7.23125	5.72876	0.792223
J64	Unspecified pneumoconiosis	J44	Other chronic obstructive pulmonary disease	35	7.80081	5.18315e-15	5.67769	9.7971	1.72554
I61	Intracerebral haemorrhage	I46	Cardiac arrest	30	7.64292	4.15281e-12	5.80197	9.28043	1.59953
B07	Viral warts	L84	Corns and callosities	2777	4.04876	0	4.02207	3.87164	0.962601
H67	Otitis media in diseases classified elsewhere	B08	Other viral infections characterized by skin and mucous membrane lesions, NEC	274	4.5213	1.01812e-84	3.91178	4.85558	1.24127
D31	Benign neoplasm of eye and adnexa	C85	Other and unspecified types of non-Hodgkin lymphoma	30	17.5193	5.56821e-22	13.7215	21.4707	1.56475
O34	Maternal care for known or suspected abnormality of pelvic organs	O33	Maternal care for known or suspected disproportion	35	7.60916	1.30065e-14	0	4.78868	0
E28	Ovarian dysfunction	O30	Multiple gestation	70	21.8081	8.35424e-62	0	13.7368	0
H36	Retinal disorders in diseases classified elsewhere	N17	Acute renal failure	184	4.76159	8.94667e-59	3.96675	5.36195	1.35172
F90	Hyperkinetic disorders	F93	Emotional disorders with onset specific to childhood	109	25.3068	1.0368e-104	14.9905	48.6369	3.24451
H28	Cataract and other disorders of lens in diseases classified elsewhere	F03	Unspecified dementia	37	5.46154	3.99787e-11	3.6395	6.38556	1.75451
P59	Neonatal jaundice from other and unspecified causes	B08	Other viral infections characterized by skin and mucous membrane lesions, NEC	3905	8.44977	0	6.08408	10.941	1.79831
J69	Pneumonitis due to solids and liquids	I46	Cardiac arrest	25	47.2656	3.37502e-28	29.0163	75.3172	2.59569
M96	Postprocedural musculoskeletal disorders, NEC	G95	Other diseases of spinal cord	33	5.30458	3.28319e-09	4.90025	5.57337	1.13736
N92	Excessive, frequent and irregular menstruation	O72	Postpartum haemorrhage	146	5.62316	1.86601e-54	0	3.53672	0
N94	Pain and other conditions associated with female genital organs and menstrual cycle	O28	Abnormal findings on antenatal screening of mother	47	4.00483	5.85536e-10	0	2.52062	0
N97	Female infertility	N98	Complications associated with artificial fertilization	319	67.779	0	0	42.6893	0
D21	Other benign neoplasms of connective and other soft tissue	C44	Other malignant neoplasms of skin	72	6.10771	1.6861e-27	5.99927	6.11682	1.01959
O32	Maternal care for known or suspected malpresentation of fetus	O60	Preterm labour and delivery	25	8.21944	3.05341e-10	0	5.17304	0
O35	Maternal care for known or suspected fetal abnormality and damage	O47	False labour	26	17.2795	1.68592e-18	0	10.8755	0
I15	Secondary hypertension	G30	Alzheimerfs disease	33	4.2953	8.43724e-07	4.81094	4.06652	0.845265
N28	Other disorders of kidney and ureter, NEC	C67	Malignant neoplasm of bladder	31	5.72164	2.72374e-09	5.49046	4.60538	0.838798
F06	Other mental disorders due to brain damage and dysfunction and to physical disease	G40	Epilepsy	117	4.85118	4.0393e-37	6.78657	3.12034	0.459781
O23	Infections of genitourinary tract in pregnancy	O28	Abnormal findings on antenatal screening of mother	41	20.763	4.37292e-34	0	13.0669	0
J16	Pneumonia due to other infectious organisms, NEC	J12	Viral pneumonia, NEC	91	11.416	2.1573e-57	8.31507	14.1693	1.70406
I21	Acute myocardial infarction	I25	Chronic ischaemic heart disease	2005	26.457	0	23.2536	24.9356	1.07233
N91	Absent, scanty and rare menstruation	O70	Perineal laceration during delivery	51	9.47474	7.69196e-27	0	5.95431	0
F03	Unspecified dementia	F20	Schizophrenia	83	15.8309	5.67327e-63	13.7464	17.0431	1.23982
O23	Infections of genitourinary tract in pregnancy	O34	Maternal care for known or suspected abnormality of pelvic organs	161	18.4368	5.10224e-135	0	11.6029	0
H62	Disorders of external ear in diseases classified elsewhere	H74	Other disorders of middle ear and mastoid	38	4.45164	8.82333e-09	4.92283	4.12354	0.837636
A08	Viral and other specified intestinal infections	F93	Emotional disorders with onset specific to childhood	372	4.0162	4.37174e-100	3.31792	4.48064	1.35044
E11	Type 2 diabetes mellitus	E15	Nondiabetic hypoglycaemic coma	56	6.66575	2.68703e-22	6.52804	6.67851	1.02305
H54	Visual impairment including blindness (binocular or monocular)	H44	Disorders of globe	32	9.67695	4.67944e-16	10.6857	8.83556	0.826856
N88	Other noninflammatory disorders of cervix uteri	D06	Carcinoma in situ of cervix uteri	25	9.17174	2.6841e-11	0	5.77653	0
I65	Occlusion and stenosis of precerebral arteries, not resulting in cerebral infarction	I63	Cerebral infarction	318	6.08877	5.62743e-132	6.13144	5.55568	0.906097
D38	Neoplasm of uncertain or unknown behaviour of middle ear and respiratory and intrathoracic organs	C34	Malignant neoplasm of bronchus and lung	194	29.8783	1.8332e-202	23.78	29.3805	1.23551
K86	Other diseases of pancreas	K74	Fibrosis and cirrhosis of liver	57	4.96213	6.22498e-17	5.24814	2.82669	0.538607
C54	Malignant neoplasm of corpus uteri	C53	Malignant neoplasm of cervix uteri	67	172.794	2.96801e-118	0	108.761	0
Q69	Polydactyly	Q70	Syndactyly	31	1084.83	1.44624e-77	616.095	1867.44	3.03109
G20	Parkinsonfs disease	I61	Intracerebral haemorrhage	46	5.51907	8.92084e-15	4.12711	6.74074	1.63328
G83	Other paralytic syndromes	G81	Hemiplegia	39	12.8282	1.22673e-24	11.8589	11.6235	0.980155
N81	Female genital prolapse	N99	Postprocedural disorders of genitourinary system, NEC	29	56.7162	2.07509e-35	0	49.4752	0
K66	Other disorders of peritoneum	D27	Benign neoplasm of ovary	51	6.83616	9.57799e-21	0	5.7084	0
P38	Omphalitis of newborn with or without mild haemorrhage	P59	Neonatal jaundice from other and unspecified causes	81	164.818	2.53729e-141	198.504	124.87	0.629057
O34	Maternal care for known or suspected abnormality of pelvic organs	O90	Complications of the puerperium, NEC	106	14.9318	9.67881e-79	0	9.397	0
N83	Noninflammatory disorders of ovary, fallopian tube and broad ligament	O60	Preterm labour and delivery	119	4.81057	2.09302e-37	0	3.03047	0
H36	Retinal disorders in diseases classified elsewhere	M14	Arthropathies in other diseases classified elsewhere	57	4.08935	3.73347e-13	3.76774	4.38565	1.164
G82	Paraplegia and tetraplegia	G40	Epilepsy	75	13.7108	2.50162e-52	9.87803	18.2377	1.84629
G80	Cerebral palsy	F79	Unspecified mental retardation	32	130.427	6.95661e-51	58.1062	266.874	4.59286
D32	Benign neoplasm of meninges	C71	Malignant neoplasm of brain	54	100.971	3.95987e-82	124.507	95.5277	0.76725
N92	Excessive, frequent and irregular menstruation	N93	Other abnormal uterine and vaginal bleeding	4817	4.08158	0	0	2.56718	0
D69	Purpura and other haemorrhagic conditions	N08	Glomerular disorders in diseases classified elsewhere	25	5.54766	1.42521e-06	8.53712	3.19344	0.374065
P70	Transitory disorders of carbohydrate metabolism specific to fetus and newborn	J21	Acute bronchiolitis	29	5.27442	9.03274e-08	5.07286	5.0537	0.996222
N48	Other disorders of penis	N43	Hydrocele and spermatocele	125	5.29248	1.41406e-43	1.96332	0	0
G25	Other extrapyramidal and movement disorders	G20	Parkinsonfs disease	359	18.5697	1.82798e-305	19.5523	18.0007	0.920641
J05	Acute obstructive laryngitis [croup] and epiglottitis	Q10	Congenital malformations of eyelid, lacrimal apparatus and orbit	65	4.02399	4.22101e-15	3.50267	4.09843	1.17009
K57	Diverticular disease of intestine	K65	Peritonitis	43	6.91996	3.76262e-17	5.23766	8.6045	1.64281
N02	Recurrent and persistent haematuria	N03	Chronic nephritic syndrome	182	14.799	1.77493e-136	16.8711	13.4052	0.794563
L89	Decubitus ulcer and pressure area	J69	Pneumonitis due to solids and liquids	62	48.367	3.06403e-75	35.9792	62.4202	1.7349
N97	Female infertility	O26	Maternal care for other conditions predominantly related to pregnancy	689	16.8989	0	0	10.6441	0
O86	Other puerperal infections	O75	Other complications of labour and delivery, NEC	44	17.5536	9.91594e-34	0	11.0462	0
Q40	Other congenital malformations of upper alimentary tract	L20	Atopic dermatitis	80	4.6229	2.84181e-23	4.13338	4.78377	1.15735
K86	Other diseases of pancreas	C25	Malignant neoplasm of pancreas	143	37.5688	5.29617e-162	32.8013	39.515	1.20468
J47	Bronchiectasis	B90	Sequelae of tuberculosis	166	6.61139	3.19501e-72	6.24094	6.59681	1.05702
I21	Acute myocardial infarction	I35	Nonrheumatic aortic valve disorders	31	4.65569	4.91737e-07	3.9043	5.81356	1.48902
F02	Dementia in other diseases classified elsewhere	F03	Unspecified dementia	81	43.3148	9.29556e-96	66.2832	33.1351	0.499902
G82	Paraplegia and tetraplegia	I64	Stroke, not specified as haemorrhage or infarction	25	10.4272	1.4628e-12	9.51758	10.7277	1.12714
B01	Varicella[chickenpox]	F91	Conduct disorders	45	5.72848	6.18725e-15	4.90462	4.83543	0.985894
P36	Bacterial sepsis of newborn	A41	Other sepsis	74	22.3657	2.02901e-66	16.313	29.7715	1.82501
O36	Maternal care for other known or suspected fetal problems	O42	Premature rupture of membranes	75	22.5804	1.42042e-67	0	14.211	0
B01	Varicella[chickenpox]	A38	Scarlet fever	294	7.55841	1.76814e-144	5.67568	9.28918	1.63666
E28	Ovarian dysfunction	O26	Maternal care for other conditions predominantly related to pregnancy	106	8.87988	6.77676e-57	0	5.5938	0
C50	Malignant neoplasm of breast	M85	Other disorders of bone density and structure	29	4.90385	6.79526e-07	0	3.89767	0
P91	Other disturbances of cerebral status of newborn	J21	Acute bronchiolitis	34	4.94484	6.82913e-09	4.47833	5.26419	1.17548
N08	Glomerular disorders in diseases classified elsewhere	G63	Polyneuropathy in diseases classified elsewhere	30	6.65606	1.44411e-10	6.52365	6.5662	1.00652
G63	Polyneuropathy in diseases classified elsewhere	I46	Cardiac arrest	33	5.31796	3.07778e-09	2.9067	8.99023	3.09293
G46	Vascular syndromes of brain in cerebro- vascular diseases(I60-I67)	I64	Stroke, not specified as haemorrhage or infarction	54	6.758	6.8927e-22	8.20924	5.35846	0.652736
K65	Peritonitis	C22	Malignant neoplasm of liver and intrahepatic bile ducts	29	6.30662	1.61184e-09	5.59147	6.24513	1.1169
I12	Hypertensive renal disease	N03	Chronic nephritic syndrome	64	12.5354	8.08938e-42	13.6083	11.3967	0.83748
I50	Heart failure	I63	Cerebral infarction	1081	4.00933	8.00562e-298	3.64569	4.29953	1.17935
A87	Viral meningitis	E30	Disorders of puberty, NEC	57	5.91294	1.73188e-20	8.17969	6.68515	0.817286
E16	Other disorders of pancreatic internal secretion	J90	Pleural effusion, NEC	23	4.60665	0.00028155	4.50471	4.52071	1.00355
O41	Other disorders of amniotic fluid and membranes	O20	Haemorrhage in early pregnancy	25	6.27415	1.03566e-07	0	3.94884	0
N70	Salpingitis and oophoritis	N98	Complications associated with artificial fertilization	29	8.0896	3.32194e-12	0	5.08998	0
N18	Chronic kidney disease	N03	Chronic nephritic syndrome	100	16.6611	1.51173e-78	16.3003	16.3921	1.00563
G25	Other extrapyramidal and movement disorders	F02	Dementia in other diseases classified elsewhere	25	9.35291	1.77398e-11	7.53574	10.3138	1.36865
I85	Oesophageal varices	K70	Alcoholic liver disease	109	21.0351	8.96556e-97	12.5964	16.5044	1.31024
K14	Diseases of tongue	C02	Malignant neoplasm of other and unspecified parts of tongue	46	17.1939	5.69625e-35	23.7477	12.3814	0.521371
C24	Malignant neoplasm of other and unspecified parts of biliary tract	A41	Other sepsis	25	14.4442	7.84587e-16	11.9773	16.0702	1.34172
C34	Malignant neoplasm of bronchus and lung	J84	Other interstitial pulmonary diseases	41	7.70941	7.08485e-18	5.56823	9.05702	1.62655
E10	Type 1 diabetes mellitus	J69	Pneumonitis due to solids and liquids	59	4.71434	1.43662e-16	4.45103	3.9553	0.888625
A16	Respiratory tuberculosis, not confirmed bacteriologically or histologically	J96	Respiratory failure, NEC	30	4.05015	2.76628e-05	4.03873	3.39655	0.840996
P22	Respiratory distress of newborn	H50	Other strabismus	60	12.1163	2.8124e-38	8.5701	16.3777	1.91103
K65	Peritonitis	K35	Acute appendicitis	183	7.70695	9.78743e-91	6.45339	8.70693	1.3492
J44	Other chronic obstructive pulmonary disease	I27	Other pulmonary heart diseases	73	9.48747	6.25899e-40	9.83846	8.63967	0.878153
O99	Other maternal diseases classifiable elsewhere but complicating pregnancy, childbirth and the puerperium	O81	Single delivery by forceps and vacuum extractor	370	19.7564	0	0	12.4389	0
G20	Parkinsonfs disease	F05	Delirium, not induced by alcohol and other psychoactive substances	30	14.233	1.91293e-19	19.2213	10.2573	0.533643
C67	Malignant neoplasm of bladder	C34	Malignant neoplasm of bronchus and lung	24	4.9907	2.7777e-05	2.9927	7.49233	2.50353
O33	Maternal care for known or suspected disproportion	O20	Haemorrhage in early pregnancy	78	4.6933	7.64196e-23	0	2.95374	0
J84	Other interstitial pulmonary diseases	J47	Bronchiectasis	101	8.50078	1.92135e-52	7.03625	9.99106	1.41994
N83	Noninflammatory disorders of ovary, fallopian tube and broad ligament	O82	Single delivery by caesarean section	607	4.15497	5.96376e-173	0	2.61752	0
K82	Other diseases of gallbladder	D13	Benign neoplasm of other and ill-defined parts of digestive system	179	6.01264	4.49547e-72	6.31253	5.33049	0.84443
G59	Mononeuropathy in diseases classified elsewhere	E16	Other disorders of pancreatic internal secretion	35	9.63114	8.3749e-18	9.26042	9.78534	1.05668
M30	Polyarteritis nodosa and related conditions	B34	Viral infection of unspecified site	29	6.03688	4.69035e-09	4.3002	8.06544	1.8756
N97	Female infertility	O99	Other maternal diseases classifiable elsewhere but complicating pregnancy, childbirth and the puerperium	1287	13.8345	0	0	8.71486	0
J14	Pneumonia due to Haemophilus influenzae	J15	Bacterial pneumonia, NEC	78	4.26483	2.08917e-20	4.93292	3.78909	0.768123
E28	Ovarian dysfunction	N96	Habitual aborter	36	19.7726	8.41934e-29	0	12.4717	0
O86	Other puerperal infections	O83	Other assisted single delivery	116	6.36746	5.51278e-48	0	4.007	0
I13	Hypertensive heart and renal disease	N18	Chronic kidney disease	161	4.77397	2.7027e-51	4.38151	5.08786	1.16121
F93	Emotional disorders with onset specific to childhood	E30	Disorders of puberty, NEC	62	13.3591	4.87666e-42	10.8331	17.466	1.61227
O60	Preterm labour and delivery	N85	Other noninflammatory disorders of uterus, except cervix	38	5.68553	4.67477e-12	0	3.57854	0
E07	Other disorders of thyroid	E02	Subclinical iodine-deficiency hypothyroidism	49	4.86407	9.75654e-14	5.80178	3.97737	0.685542
O23	Infections of genitourinary tract in pregnancy	O63	Long labour	46	20.4948	2.21007e-38	0	12.898	0
O34	Maternal care for known or suspected abnormality of pelvic organs	O26	Maternal care for other conditions predominantly related to pregnancy	49	5.42489	1.20439e-15	0	3.4143	0
K42	Umbilical hernia	H66	Suppurative and unspecified otitis media	321	4.67727	3.22048e-104	4.07805	5.01003	1.22854
O12	Gestational [pregnancy- induced] oedema and proteinuria without hypertension	O24	Diabetes mellitus in pregnancy	38	15.9109	2.95844e-27	0	10.0233	0
H36	Retinal disorders in diseases classified elsewhere	E12	Malnutrition-related diabetes mellitus	103	8.14053	1.20959e-51	7.42835	8.43968	1.13614
L90	Atrophic disorders of skin	L91	Hypertrophic disorders of skin	155	7.64821	7.84905e-76	9.36362	6.89205	0.736046
C44	Other malignant neoplasms of skin	F00	Dementia in Alzheimerfs disease(G30.-)	45	4.97831	9.07634e-13	3.15258	6.21904	1.97268
E16	Other disorders of pancreatic internal secretion	K85	Acute pancreatitis	38	4.49146	6.60611e-09	4.60002	4.21325	0.915919
N43	Hydrocele and spermatocele	N45	Orchitis and epididymitis	120	10.2611	1.28985e-71	3.82516	0	0
F02	Dementia in other diseases classified elsewhere	N31	Neuromuscular dysfunction of bladder, NEC	37	4.52939	9.74073e-09	4.68356	4.4559	0.951392
P27	Chronic respiratory disease originating in the perinatal period	J18	Pneumonia, organism unspecified	28	4.2429	3.00396e-05	2.88834	6.24293	2.16143
L80	Vitiligo	L81	Other disorders of pigmentation	120	5.3	7.49563e-42	8.38666	4.38528	0.522888
O91	Infections of breast associated with childbirth	O72	Postpartum haemorrhage	42	11.7436	2.89539e-25	0	7.39176	0
F02	Dementia in other diseases classified elsewhere	I69	Sequelae of cerebrovascular disease	35	11.8702	9.75142e-21	17.6927	7.28699	0.411863
N03	Chronic nephritic syndrome	N19	Unspecified kidney failure	28	12.0145	5.00521e-16	13.994	9.85924	0.704535
I62	Other nontraumatic intracranial haemorrhage	I67	Other cerebrovascular diseases	77	4.52134	1.46675e-21	4.2218	5.16313	1.22297
L66	Cicatricial alopecia [scarring hair loss]	L05	Pilonidal cyst	37	4.24176	7.17036e-08	4.53873	3.94703	0.869632
B01	Varicella[chickenpox]	G02	Meningitis in other infectious and parasitic diseases classified elsewhere	25	6.87676	1.63794e-08	5.21051	8.39938	1.61201
P90	Convulsions of newborn	B08	Other viral infections characterized by skin and mucous membrane lesions, NEC	40	8.30624	1.14326e-18	6.59639	9.44377	1.43166
C67	Malignant neoplasm of bladder	C66	Malignant neoplasm of ureter	25	165.008	1.47732e-41	77.0463	452.604	5.87445
N87	Dysplasia of cervix uteri	B97	Viral agents as the cause of diseases classified to other chapters	108	17.439	6.60452e-87	0	12.0395	0
N92	Excessive, frequent and irregular menstruation	O99	Other maternal diseases classifiable elsewhere but complicating pregnancy, childbirth and the puerperium	910	5.26001	0	0	3.30888	0
G81	Hemiplegia	I61	Intracerebral haemorrhage	205	21.567	5.71252e-186	18.4611	23.2577	1.25982
C16	Malignant neoplasm of stomach	C15	Malignant neoplasm of oesophagus	42	18.7688	3.16647e-33	10.6458	36.9209	3.46811
O82	Single delivery by caesarean section	O26	Maternal care for other conditions predominantly related to pregnancy	275	4.56134	3.23176e-85	0	2.86922	0
F30	Manic episode	F31	Bipolar affective disorder	54	61.0048	1.32136e-70	65.4983	58.9275	0.899681
I63	Cerebral infarction	A41	Other sepsis	734	6.26476	9.8417410550046e-314	5.40588	6.8743	1.27163
N06	Isolated proteinuria with specified morphological lesion	N05	Unspecified nephritic syndrome	23	18.8648	8.30089e-17	33.6888	9.49823	0.28194
N60	Benign mammary dysplasia	D05	Carcinoma in situ of breast	174	10.8541	1.51169e-108	0	6.89307	0
I63	Cerebral infarction	I71	Aortic aneurysm and dissection	130	4.29165	4.97634e-36	3.45998	5.07285	1.46615
O81	Single delivery by forceps and vacuum extractor	O72	Postpartum haemorrhage	69	17.045	6.89704e-54	0	10.738	0
O72	Postpartum haemorrhage	O91	Infections of breast associated with childbirth	54	14.0614	2.48449e-37	0	8.85012	0
M92	Other juvenile osteochondrosis	D16	Benign neoplasm of bone and articular cartilage	46	6.50278	1.63044e-17	6.35377	5.25926	0.827738
O68	Labour and delivery complicated by fetal stress [distress]	O86	Other puerperal infections	40	24.1649	8.59921e-36	0	15.2093	0
I22	Subsequent myocardial infarction	I21	Acute myocardial infarction	30	24.5933	2.95682e-26	18.0115	28.589	1.58726
I20	Angina pectoris	I71	Aortic aneurysm and dissection	202	4.27087	3.31843e-57	3.66587	4.48423	1.22324
D68	Other coagulation defects	D69	Purpura and other haemorrhagic conditions	53	6.28461	5.13415e-20	5.73171	6.59629	1.15084
G40	Epilepsy	F70	Mild mental retardation	75	12.2281	1.00621e-48	10.1254	13.5005	1.33333
O35	Maternal care for known or suspected fetal abnormality and damage	O60	Preterm labour and delivery	33	35.902	1.99885e-34	0	22.5962	0
O20	Haemorrhage in early pregnancy	N61	Inflammatory disorders of breast	559	8.90162	1.09172839545665e-312	0	5.68423	0
O41	Other disorders of amniotic fluid and membranes	O60	Preterm labour and delivery	32	28.9542	2.228e-30	0	18.2233	0
D14	Benign neoplasm of middle ear and respiratory system	A16	Respiratory tuberculosis, not confirmed bacteriologically or histologically	164	6.18303	2.29053e-67	4.70924	7.42829	1.57738
N97	Female infertility	N88	Other noninflammatory disorders of cervix uteri	153	6.78918	8.84748e-68	0	4.27763	0
O36	Maternal care for other known or suspected fetal problems	O23	Infections of genitourinary tract in pregnancy	56	10.4728	3.20318e-32	0	6.59105	0
P05	Slow fetal growth and fetal malnutrition	J21	Acute bronchiolitis	40	4.58024	5.83421e-10	4.00853	5.05374	1.26075
E16	Other disorders of pancreatic internal secretion	G63	Polyneuropathy in diseases classified elsewhere	120	7.26655	1.08248e-55	6.1182	8.1886	1.3384
I10	Essential(primary) hypertension	I11	Hypertensive heart disease	14233	4.00784	0	4.01126	3.97415	0.990747
M40	Kyphosis and lordosis	M96	Postprocedural musculoskeletal disorders, NEC	100	4.10705	1.20575e-25	3.51724	4.35415	1.23794
I51	Complications and ill-defined descriptions of heart disease	I50	Heart failure	236	5.06586	1.82453e-81	4.56707	5.33837	1.16888
E10	Type 1 diabetes mellitus	N17	Acute renal failure	115	5.24858	1.5294e-39	4.07591	6.34721	1.55725
N31	Neuromuscular dysfunction of bladder, NEC	L89	Decubitus ulcer and pressure area	258	4.91683	2.35084e-86	5.35941	4.7438	0.885135
I74	Arterial embolism and thrombosis	I25	Chronic ischaemic heart disease	78	4.18074	8.33773e-20	4.0292	3.78351	0.939024
F32	Depressive episode	F19	Mental and behavioural disorders due to multiple drug use and use of other psychoactive substances	115	6.57359	1.244e-48	9.14699	5.63592	0.61615
M80	Osteoporosis with pathological fracture	J96	Respiratory failure, NEC	30	4.87006	3.63221e-07	5.61026	5.49258	0.979025
P39	Other infections specific to the perinatal period	L01	Impetigo	353	4.10735	1.84584e-98	3.32478	4.66805	1.40402
F03	Unspecified dementia	I62	Other nontraumatic intracranial haemorrhage	32	10.4625	5.0494e-17	7.79514	14.2152	1.8236
C16	Malignant neoplasm of stomach	C79	Secondary malignant neoplasm of other and unspecified sites	89	14.801	2.83946e-65	8.74562	25.0466	2.8639
I25	Chronic ischaemic heart disease	I05	Rheumatic mitral valve diseases	36	4.70328	8.14429e-09	5.24129	4.61294	0.880116
G00	Bacterial meningitis, NEC	G03	Meningitis due to other and unspecified causes	29	22.5893	3.15707e-24	20.079	22.491	1.12013
F40	Phobic anxiety disorders	F31	Bipolar affective disorder	57	5.72044	8.37918e-20	6.8692	5.12453	0.746016
I79	Disorders of arteries, arterioles and capillaries in diseases classified elsewhere	H36	Retinal disorders in diseases classified elsewhere	58	4.16615	7.37602e-14	5.34262	2.99468	0.560527
I25	Chronic ischaemic heart disease	N18	Chronic kidney disease	397	4.92024	1.03209e-134	4.01182	5.41022	1.34857
Q53	Undescended testicle	J05	Acute obstructive laryngitis [croup] and epiglottitis	42	4.1916	3.15225e-09	3.16047	0	0
O26	Maternal care for other conditions predominantly related to pregnancy	O62	Abnormalities of forces of labour	29	27.8008	1.13876e-26	0	17.5016	0
O20	Haemorrhage in early pregnancy	N88	Other noninflammatory disorders of cervix uteri	105	6.17276	6.23346e-42	0	3.8852	0
N94	Pain and other conditions associated with female genital organs and menstrual cycle	N92	Excessive, frequent and irregular menstruation	1757	4.54406	0	0	2.86023	0
B26	Mumps	G03	Meningitis due to other and unspecified causes	39	4.02656	8.48116e-08	3.32416	4.1211	1.23974
J93	Pneumothorax	A16	Respiratory tuberculosis, not confirmed bacteriologically or histologically	77	5.55951	4.4697e-27	4.51707	3.95426	0.875405
O30	Multiple gestation	O24	Diabetes mellitus in pregnancy	74	22.1108	4.34479e-66	0	13.929	0
F20	Schizophrenia	F71	Moderate mental retardation	29	26.463	4.37961e-26	23.611	28.449	1.20491
N42	Other disorders of prostate	N41	Inflammatory diseases of prostate	432	6.57689	1.92914e-192	2.44908	0	0
F00	Dementia in Alzheimerfs disease(G30.-)	C25	Malignant neoplasm of pancreas	28	4.0758	8.99066e-05	4.23962	4.23655	0.999277
G31	Other degenerative diseases of nervous system NEC	G81	Hemiplegia	41	5.4781	1.03477e-12	4.8891	5.96426	1.21991
O28	Abnormal findings on antenatal screening of mother	O42	Premature rupture of membranes	24	17.552	5.78649e-17	0	11.0468	0
O12	Gestational [pregnancy- induced] oedema and proteinuria without hypertension	O33	Maternal care for known or suspected disproportion	45	62.9387	7.67612e-59	0	39.6124	0
N97	Female infertility	E53	Deficiency of other B group vitamins	31	6.22044	3.22745e-10	0	5.97577	0
J44	Other chronic obstructive pulmonary disease	J96	Respiratory failure, NEC	165	7.81212	8.10521e-82	6.86017	8.22766	1.19934
N92	Excessive, frequent and irregular menstruation	N91	Absent, scanty and rare menstruation	4476	4.82364	0	0	3.03412	0
N70	Salpingitis and oophoritis	O20	Haemorrhage in early pregnancy	370	4.28493	4.61536e-108	0	2.69604	0
K63	Other diseases of intestine	C19	Malignant neoplasm of rectosigmoid junction	127	5.70551	1.25132e-47	4.80217	5.68748	1.18436
P92	Feeding problems of newborn	L74	Eccrine sweat disorders	102	9.36344	9.23009e-57	6.25252	12.7925	2.04597
N63	Unspecified lump in breast	Q83	Congenital malformations of breast	34	4.54462	9.54484e-08	116.693	2.90689	0.0249107
M92	Other juvenile osteochondrosis	E34	Other endocrine disorders	44	5.37557	1.41092e-13	4.24267	6.11686	1.44175
P92	Feeding problems of newborn	B09	Unspecified viral infection characterized by skin and mucous membrane lesions	54	6.19493	3.69519e-20	4.08171	8.58806	2.10404
K86	Other diseases of pancreas	D13	Benign neoplasm of other and ill-defined parts of digestive system	207	5.67345	1.8765e-79	4.50117	6.71612	1.49208
H30	Chorioretinal inflammation	H34	Retinal vascular occlusions	44	6.55073	9.67065e-17	6.92963	6.06729	0.875557
E28	Ovarian dysfunction	O32	Maternal care for known or suspected malpresentation of fetus	39	8.01709	2.01713e-17	0	5.04987	0
N91	Absent, scanty and rare menstruation	O91	Infections of breast associated with childbirth	1052	6.1198	0	0	3.84635	0
D21	Other benign neoplasms of connective and other soft tissue	Q85	Phakomatoses, NEC	32	6.50283	3.54274e-11	7.68869	4.94222	0.642791
O36	Maternal care for other known or suspected fetal problems	O33	Maternal care for known or suspected disproportion	145	46.6545	1.11941e-177	0	29.3617	0
H28	Cataract and other disorders of lens in diseases classified elsewhere	F01	Vascular dementia	27	8.05406	4.05426e-11	4.83906	9.96627	2.05955
F10	Mental and behavioural disorders due to use of alcohol	C15	Malignant neoplasm of oesophagus	25	9.89546	5.00228e-12	6.08304	4.6337	0.761742
O60	Preterm labour and delivery	O82	Single delivery by caesarean section	486	26.9608	0	0	16.9686	0
L22	Diaper [napkin] dermatitis	J12	Viral pneumonia, NEC	223	4.73989	1.55585e-71	3.62281	5.8171	1.60569
F31	Bipolar affective disorder	G40	Epilepsy	95	4.82207	2.26206e-29	5.15057	4.65207	0.903214
O20	Haemorrhage in early pregnancy	O66	Other obstructed labour	42	24.2484	1.33365e-37	0	15.257	0
N48	Other disorders of penis	A38	Scarlet fever	139	5.50055	1.09243e-50	3.54883	0	0
I63	Cerebral infarction	N18	Chronic kidney disease	840	4.93209	2.97246e-288	4.33397	5.12161	1.18174
I10	Essential(primary) hypertension	I15	Secondary hypertension	1539	4.10361	0	4.17613	4.0136	0.96108
C20	Malignant neoplasm of rectum	D68	Other coagulation defects	23	10.1626	4.74717e-11	9.0314	11.3114	1.25246
F80	Specific developmental disorders of speech and language	E30	Disorders of puberty, NEC	33	7.53042	1.79463e-13	9.25465	14.7395	1.59266
N34	Urethritis and urethral syndrome	B24	Unspecified human immunodeficiency virus [HIV] disease	34	5.29661	1.68845e-09	3.02325	0	0
P38	Omphalitis of newborn with or without mild haemorrhage	A08	Viral and other specified intestinal infections	804	4.75664	3.84805e-268	3.87793	5.47201	1.41106
L22	Diaper [napkin] dermatitis	B08	Other viral infections characterized by skin and mucous membrane lesions, NEC	5269	8.78436	0	6.31627	11.4107	1.80655
O34	Maternal care for known or suspected abnormality of pelvic organs	N85	Other noninflammatory disorders of uterus, except cervix	69	4.36819	3.7842e-18	0	2.74923	0
Q25	Congenital malformations of great arteries	Q21	Congenital malformations of cardiac septa	48	126.566	2.30566e-77	126.834	119.638	0.943269
N45	Orchitis and epididymitis	N51	Disorders of male genital organs in diseases classified elsewhere	40	13.353	6.00971e-26	4.96144	0	0
F33	Recurrent depressive disorder	F29	Unspecified nonorganic psychosis	49	8.44753	1.12439e-23	12.6207	7.13898	0.565654
N86	Erosion and ectropion of cervix uteri	B97	Viral agents as the cause of diseases classified to other chapters	36	4.36863	6.57825e-08	0	3.01359	0
K71	Toxic liver disease	K72	Hepatic failure, NEC	137	4.50217	1.96635e-40	3.80532	5.02481	1.32047
O21	Excessive vomiting in pregnancy	O34	Maternal care for known or suspected abnormality of pelvic organs	238	19.9399	1.38983e-208	0	12.5484	0
C50	Malignant neoplasm of breast	C77	Secondary and unspecified malignant neoplasm of lymph nodes	42	26.3205	3.93989e-39	0	28.6305	0
L97	Ulcer of lower limb, NEC	E14	Unspecified diabetes mellitus	57	4.4838	5.35653e-15	4.29274	4.1314	0.962416
N91	Absent, scanty and rare menstruation	O72	Postpartum haemorrhage	238	5.20201	7.10446e-84	0	3.26942	0
P39	Other infections specific to the perinatal period	B08	Other viral infections characterized by skin and mucous membrane lesions, NEC	830	8.19828	0	5.85305	10.7415	1.83519
J16	Pneumonia due to other infectious organisms, NEC	A87	Viral meningitis	43	7.21536	7.82972e-18	6.18557	8.062	1.30336
N93	Other abnormal uterine and vaginal bleeding	O12	Gestational [pregnancy- induced] oedema and proteinuria without hypertension	92	4.02029	1.50842e-22	0	2.52567	0
F03	Unspecified dementia	F22	Persistent delusional disorders	33	18.0894	6.16902e-25	29.3774	11.0602	0.376487
N48	Other disorders of penis	A87	Viral meningitis	170	4.49252	1.00043e-50	3.18747	0	0
O23	Infections of genitourinary tract in pregnancy	O32	Maternal care for known or suspected malpresentation of fetus	86	25.7718	1.23817e-82	0	16.2191	0
F90	Hyperkinetic disorders	E30	Disorders of puberty, NEC	62	5.57879	2.92112e-21	11.4485	8.70161	0.760065
I69	Sequelae of cerebrovascular disease	F03	Unspecified dementia	573	8.88104	0	9.73853	8.69829	0.893183
E24	Cushingfs syndrome	F00	Dementia in Alzheimerfs disease(G30.-)	35	4.25475	2.5604e-07	2.44554	4.2616	1.7426
H44	Disorders of globe	G30	Alzheimerfs disease	28	4.03724	0.000109616	6.00792	3.14144	0.522884
N04	Nephrotic syndrome	I15	Secondary hypertension	39	5.67546	1.99612e-12	7.52632	4.40081	0.584722
M00	Pyogenic arthritis	M87	Osteonecrosis	44	7.23084	2.35356e-18	6.18234	8.11369	1.3124
L01	Impetigo	K00	Disorders of tooth development and eruption	287	4.63564	1.99781e-90	3.73245	5.37449	1.43993
O23	Infections of genitourinary tract in pregnancy	O83	Other assisted single delivery	146	20.4252	2.59386e-128	0	12.8543	0
H66	Suppurative and unspecified otitis media	Q35	Cleft palate	52	4.96766	6.85583e-15	4.34043	5.16784	1.19063
G21	Secondary parkinsonism	J69	Pneumonitis due to solids and liquids	36	31.4974	7.84472e-36	34.0834	26.0702	0.764894
O20	Haemorrhage in early pregnancy	D52	Folate deficiency anaemia	51	8.9966	5.47245e-26	0	6.46872	0
I64	Stroke, not specified as haemorrhage or infarction	G91	Hydrocephalus	23	9.43598	2.22026e-10	8.78431	9.4584	1.07674
J93	Pneumothorax	J94	Other pleural conditions	31	20.9316	4.25926e-25	15.3959	19.8999	1.29254
Q67	Congenital musculoskeletal deformities of head, face, spine and chest	M41	Scoliosis	40	6.0625	8.1612e-14	6.46876	6.0593	0.936702
O34	Maternal care for known or suspected abnormality of pelvic organs	O92	Other disorders of breast and lactation associated with childbirth	107	11.7503	3.19349e-69	0	7.39644	0
P07	Disorders related to short gestation and low birth weight, NEC	F84	Pervasive developmental disorders	26	28.9415	4.82521e-24	11.3619	97.1985	8.55477
A08	Viral and other specified intestinal infections	M30	Polyarteritis nodosa and related conditions	298	4.58425	1.22859e-92	3.69127	5.28871	1.43276
N48	Other disorders of penis	G03	Meningitis due to other and unspecified causes	236	4.28338	8.59374e-68	2.95966	0	0
L65	Other nonscarring hair loss	L63	Alopecia areata	172	9.97536	3.61626e-102	13.7929	8.21121	0.59532
F80	Specific developmental disorders of speech and language	F90	Hyperkinetic disorders	182	38.3784	5.10108e-209	22.0449	48.1906	2.18602
A15	Respiratory tuberculosis, bacteriologically and histologically confirmed	A18	Tuberculosis of other organs	152	18.517	2.12429e-127	18.1484	19.6402	1.0822
A38	Scarlet fever	A87	Viral meningitis	31	8.21115	1.77694e-13	6.68984	8.98144	1.34255
O26	Maternal care for other conditions predominantly related to pregnancy	O33	Maternal care for known or suspected disproportion	138	20.1596	2.78692e-120	0	12.6914	0
B17	Other acute viral hepatitis	K71	Toxic liver disease	147	4.40494	1.45513e-42	3.97219	4.67238	1.17627
G80	Cerebral palsy	H50	Other strabismus	116	16.7185	5.48571e-92	13.2412	19.597	1.48
D30	Benign neoplasm of urinary organs	N13	Obstructive and reflux uropathy	46	7.04433	6.82589e-19	6.05033	8.1133	1.34097
F25	Schizoaffective disorders	F29	Unspecified nonorganic psychosis	33	90.386	2.05927e-47	98.0224	84.5459	0.862516
N02	Recurrent and persistent haematuria	N05	Unspecified nephritic syndrome	151	9.19843	2.6584e-84	12.9718	7.19587	0.554731
I48	Atrial fibrillation and flutter	A41	Other sepsis	109	4.32975	3.94898e-30	3.08435	5.68961	1.84467
N97	Female infertility	O28	Abnormal findings on antenatal screening of mother	151	15.3543	8.26793e-115	0	9.67034	0
D11	Benign neoplasm of major salivary glands	C07	Malignant neoplasm of parotid gland	42	585.73	8.19325e-95	492.517	659.407	1.33885
A15	Respiratory tuberculosis, bacteriologically and histologically confirmed	J44	Other chronic obstructive pulmonary disease	562	4.03192	1.3762e-154	3.89458	3.27538	0.841009
I08	Multiple valve diseases	I49	Other cardiac arrhythmias	31	4.30854	3.08686e-06	5.93167	3.5375	0.596375
H47	Other disorders of optic[2nd] nerve and visual pathways	H30	Chorioretinal inflammation	28	7.90951	1.8872e-11	5.18628	10.917	2.10498
C34	Malignant neoplasm of bronchus and lung	A16	Respiratory tuberculosis, not confirmed bacteriologically or histologically	146	8.81427	3.96418e-79	6.44381	11.0013	1.70727
P59	Neonatal jaundice from other and unspecified causes	Q24	Other congenital malformations of heart	36	10.6809	8.17588e-20	7.67163	13.8144	1.80071
C19	Malignant neoplasm of rectosigmoid junction	K56	Paralytic ileus and intestinal obstruction without hernia	44	4.69924	1.56138e-11	4.81105	3.81643	0.793264
I05	Rheumatic mitral valve diseases	I35	Nonrheumatic aortic valve disorders	35	34.8807	2.99538e-36	37.2578	33.7507	0.905869
G63	Polyneuropathy in diseases classified elsewhere	I79	Disorders of arteries, arterioles and capillaries in diseases classified elsewhere	47	8.57339	7.4625e-23	9.52788	7.4459	0.781485
G81	Hemiplegia	F03	Unspecified dementia	161	7.54149	5.48292e-78	8.27484	7.52466	0.909342
M16	Coxarthrosis [arthrosis of hip]	M87	Osteonecrosis	433	14.146	0	15.8264	12.3223	0.778591
B18	Chronic viral hepatitis	B16	Acute hepatitis B	538	6.46864	1.38984e-235	7.20448	5.28159	0.733098
E28	Ovarian dysfunction	O24	Diabetes mellitus in pregnancy	158	7.78594	2.4138e-78	0	4.90887	0
L74	Eccrine sweat disorders	B09	Unspecified viral infection characterized by skin and mucous membrane lesions	146	6.44373	8.08829e-62	4.77809	8.09697	1.6946
G04	Encephalitis, myelitis and encephalomyelitis	G03	Meningitis due to other and unspecified causes	23	19.9986	2.25586e-17	16.4855	21.6979	1.31618
F03	Unspecified dementia	I50	Heart failure	187	6.4838	1.49108e-80	5.5845	6.8531	1.22716
H28	Cataract and other disorders of lens in diseases classified elsewhere	H26	Other cataract	196	7.08992	2.14454e-91	7.31861	6.96496	0.951679
I12	Hypertensive renal disease	N05	Unspecified nephritic syndrome	34	4.99424	7.20746e-09	5.68999	4.57429	0.803917
L89	Decubitus ulcer and pressure area	G81	Hemiplegia	44	13.2986	7.67303e-29	10.6247	15.5717	1.46561
K73	Chronic hepatitis, NEC	K74	Fibrosis and cirrhosis of liver	903	6.82326	0	5.78306	6.80722	1.1771
K02	Dental caries	K05	Gingivitis and periodontal diseases	2294	6.85508	0	6.50652	7.00905	1.07724
N86	Erosion and ectropion of cervix uteri	N88	Other noninflammatory disorders of cervix uteri	95	4.00633	2.16114e-23	0	2.52129	0
F39	Unspecified mood[affective] disorder	F38	Other mood [affective] disorders	42	12.8519	8.47828e-27	23.2229	8.76865	0.377586
I85	Oesophageal varices	K72	Hepatic failure, NEC	62	46.3217	3.31771e-74	39.057	42.9871	1.10062
K65	Peritonitis	K85	Acute pancreatitis	31	7.09149	9.38084e-12	9.45525	3.13082	0.331119
I50	Heart failure	E27	Other disorders of adrenal gland	53	4.20462	1.66448e-12	4.0371	4.19421	1.03892
A40	Streptococcal sepsis	J37	Chronic laryngitis and laryngotracheitis	31	4.23729	4.27318e-06	4.36269	4.15082	0.951436
O28	Abnormal findings on antenatal screening of mother	O60	Preterm labour and delivery	30	14.887	5.23028e-20	0	9.3695	0
A16	Respiratory tuberculosis, not confirmed bacteriologically or histologically	J94	Other pleural conditions	37	6.15152	1.09679e-12	5.20693	6.04451	1.16086
N88	Other noninflammatory disorders of cervix uteri	O60	Preterm labour and delivery	32	7.55915	5.25066e-13	0	4.76051	0
O26	Maternal care for other conditions predominantly related to pregnancy	O23	Infections of genitourinary tract in pregnancy	270	23.0377	4.7685e-253	0	14.5033	0
D69	Purpura and other haemorrhagic conditions	L95	Vasculitis limited to skin, NEC	62	12.3012	6.40137e-40	16.7822	9.95419	0.593139
K70	Alcoholic liver disease	C15	Malignant neoplasm of oesophagus	43	4.23839	1.23375e-09	2.34281	1.69773	0.724657
J98	Other respiratory disorders	J47	Bronchiectasis	237	4.11182	5.70863e-65	3.72608	4.33873	1.16442
P24	Neonatal aspiration syndromes	L20	Atopic dermatitis	54	5.66782	1.3485e-18	4.74853	6.48903	1.36653
O24	Diabetes mellitus in pregnancy	O36	Maternal care for other known or suspected fetal problems	62	11.1931	1.2881e-37	0	7.06605	0
I69	Sequelae of cerebrovascular disease	G41	Status epilepticus	40	12.3688	1.04913e-24	10.4299	13.6451	1.30827
E22	Hyperfunction of pituitary gland	E28	Ovarian dysfunction	43	5.08423	2.36882e-12	0	3.38309	0
O35	Maternal care for known or suspected fetal abnormality and damage	O80	Single spontaneous delivery	167	23.0327	1.84983e-156	0	14.4964	0
Q66	Congenital deformities of feet	E30	Disorders of puberty, NEC	36	7.47237	6.91418e-15	6.10705	8.57335	1.40385
G20	Parkinsonfs disease	N18	Chronic kidney disease	81	5.26503	4.47769e-27	4.6897	6.09389	1.29942
P38	Omphalitis of newborn with or without mild haemorrhage	B09	Unspecified viral infection characterized by skin and mucous membrane lesions	80	6.74262	7.32943e-34	4.69091	9.1222	1.94465
H17	Corneal scars and opacities	H54	Visual impairment including blindness (binocular or monocular)	38	14.5596	7.71495e-26	13.4891	14.9094	1.10529
P07	Disorders related to short gestation and low birth weight, NEC	P27	Chronic respiratory disease originating in the perinatal period	32	2068.23	4.44006e-88	2087.86	1959.05	0.938306
G93	Other disorders of brain	L89	Decubitus ulcer and pressure area	31	4.25087	4.43843e-06	4.52355	3.92634	0.867977
J14	Pneumonia due to Haemophilus influenzae	J17	Pneumonia in diseases classified elsewhere	35	60.8979	1.46603e-44	54.7358	66.1084	1.20777
I61	Intracerebral haemorrhage	G82	Paraplegia and tetraplegia	110	28.7258	1.69882e-111	21.5977	35.6786	1.65196
F60	Specific personality disorders	F31	Bipolar affective disorder	53	23.1422	1.9457e-47	27.2601	20.6485	0.757462
O86	Other puerperal infections	O81	Single delivery by forceps and vacuum extractor	86	4.48181	4.08005e-24	0	2.82039	0
Q65	Congenital deformities of hip	B08	Other viral infections characterized by skin and mucous membrane lesions, NEC	220	6.6324	1.12412e-97	5.02018	8.36802	1.66688
P52	Intracranial nontraumatic haemorrhage of fetus and newborn	B08	Other viral infections characterized by skin and mucous membrane lesions, NEC	31	9.06029	8.57358e-15	7.18053	10.5805	1.4735
O33	Maternal care for known or suspected disproportion	O72	Postpartum haemorrhage	27	13.7152	8.97794e-17	0	8.63173	0
F29	Unspecified nonorganic psychosis	F28	Other nonorganic psychotic disorders	33	157.662	2.89494e-55	190.199	138.934	0.730467
O24	Diabetes mellitus in pregnancy	O61	Failed induction of labour	33	27.0632	1.95403e-30	0	17.0848	0
O86	Other puerperal infections	O42	Premature rupture of membranes	52	4.58158	1.01184e-13	0	2.88316	0
N91	Absent, scanty and rare menstruation	O81	Single delivery by forceps and vacuum extractor	966	7.91639	0	0	4.97537	0
K85	Acute pancreatitis	K86	Other diseases of pancreas	485	37.3433	0	43.4863	24.5753	0.565128
H31	Other disorders of choroid	H36	Retinal disorders in diseases classified elsewhere	59	4.25825	1.38854e-14	3.46637	4.91286	1.41729
O99	Other maternal diseases classifiable elsewhere but complicating pregnancy, childbirth and the puerperium	O20	Haemorrhage in early pregnancy	340	5.74931	8.61569e-134	0	3.61984	0
E30	Disorders of puberty, NEC	F90	Hyperkinetic disorders	34	8.04555	7.75406e-15	10.682	16.8936	1.5815
P83	Other conditions of integument specific to fetus and newborn	B09	Unspecified viral infection characterized by skin and mucous membrane lesions	45	7.72464	5.62675e-20	6.16439	8.57114	1.39043
B09	Unspecified viral infection characterized by skin and mucous membrane lesions	B34	Viral infection of unspecified site	94	4.9475	7.55486e-30	3.23273	6.78596	2.09914
I51	Complications and ill-defined descriptions of heart disease	Q21	Congenital malformations of cardiac septa	47	12.8449	2.51743e-30	12.9302	12.764	0.987148
I05	Rheumatic mitral valve diseases	I51	Complications and ill-defined descriptions of heart disease	25	6.42879	6.27822e-08	7.48712	5.97629	0.798209
M80	Osteoporosis with pathological fracture	F05	Delirium, not induced by alcohol and other psychoactive substances	45	7.01327	2.60884e-18	11.2459	7.23647	0.643479
C50	Malignant neoplasm of breast	N85	Other noninflammatory disorders of uterus, except cervix	71	4.82319	3.61337e-21	0	3.07423	0
F31	Bipolar affective disorder	F30	Manic episode	82	144.126	1.71941e-138	177.778	125.162	0.704036
O90	Complications of the puerperium, NEC	N61	Inflammatory disorders of breast	141	10.5231	4.52472e-86	0	6.72105	0
G81	Hemiplegia	I67	Other cerebrovascular diseases	253	4.77724	1.72007e-82	4.53237	5.139	1.13384
I85	Oesophageal varices	E10	Type 1 diabetes mellitus	25	8.64358	9.68429e-11	8.39379	4.75038	0.565939
O82	Single delivery by caesarean section	O20	Haemorrhage in early pregnancy	881	5.07203	2.22884158346327e-311	0	3.19021	0
B15	Acute hepatitis A	K71	Toxic liver disease	113	7.16747	1.06542e-51	6.83751	7.12227	1.04165
J84	Other interstitial pulmonary diseases	J98	Other respiratory disorders	73	4.82649	6.87137e-22	3.85012	5.58295	1.45007
H34	Retinal vascular occlusions	H30	Chorioretinal inflammation	35	6.20715	5.92717e-12	5.54099	6.68782	1.20697
N34	Urethritis and urethral syndrome	A64	Unspecified sexually transmitted disease	115	5.38829	2.17327e-40	5.75795	3.21296	0.558003
O92	Other disorders of breast and lactation associated with childbirth	N88	Other noninflammatory disorders of cervix uteri	25	4.43339	0.00013028	0	2.79364	0
N48	Other disorders of penis	P83	Other conditions of integument specific to fetus and newborn	23	6.78036	1.86347e-07	2.83099	0	0
G52	Disorders of other cranial nerves	H49	Paralytic strabismus	23	17.5801	3.94111e-16	20.4624	13.8643	0.677552
F98	Other behavioural and emotional disorders with onset usually occurring in childhood and adolescence	M92	Other juvenile osteochondrosis	59	8.97811	1.41015e-30	6.15509	9.18417	1.49213
I64	Stroke, not specified as haemorrhage or infarction	N17	Acute renal failure	29	4.78879	1.17881e-06	5.25246	3.74234	0.712493
I65	Occlusion and stenosis of precerebral arteries, not resulting in cerebral infarction	I74	Arterial embolism and thrombosis	24	7.34773	1.13497e-08	8.83898	3.1675	0.358356
N63	Unspecified lump in breast	D24	Benign neoplasm of breast	2296	9.51868	0	40.9103	6.12808	0.149793
O80	Single spontaneous delivery	O47	False labour	715	6.62235	0	0	4.16422	0
J12	Viral pneumonia, NEC	B34	Viral infection of unspecified site	78	4.11047	2.46162e-19	4.12551	3.73273	0.904792
E30	Disorders of puberty, NEC	B01	Varicella[chickenpox]	99	4.01387	1.11051e-24	2.17743	5.53242	2.5408
F00	Dementia in Alzheimerfs disease(G30.-)	I62	Other nontraumatic intracranial haemorrhage	59	10.552	2.93078e-34	8.4368	13.8945	1.6469
C73	Malignant neoplasm of thyroid gland	E03	Other hypothyroidism	935	7.8779	0	25.0591	5.58785	0.222987
N39	Other disorders of urinary system	Q62	Congenital obstructive defects of renal pelvis and congenital malformations of ureter	99	7.85236	7.48178e-48	12.4376	5.70223	0.458467
D13	Benign neoplasm of other and ill-defined parts of digestive system	C25	Malignant neoplasm of pancreas	113	7.61349	3.85971e-54	7.36976	7.28485	0.988479
J05	Acute obstructive laryngitis [croup] and epiglottitis	M30	Polyarteritis nodosa and related conditions	88	4.69963	3.93972e-26	4.00323	4.83475	1.20771
G40	Epilepsy	F72	Severe mental retardation	29	24.8709	2.76306e-25	22.2967	24.2378	1.08706
F51	Nonorganic sleep disorders	F33	Recurrent depressive disorder	606	4.77986	6.76855e-201	6.03131	4.3441	0.720258
K72	Hepatic failure, NEC	K70	Alcoholic liver disease	275	4.79014	4.2825e-90	3.95347	4.53212	1.14637
O90	Complications of the puerperium, NEC	N86	Erosion and ectropion of cervix uteri	122	4.11989	4.0074e-32	0	2.59284	0
I26	Pulmonary embolism	I25	Chronic ischaemic heart disease	32	5.47134	3.28563e-09	4.38605	6.50813	1.48383
C34	Malignant neoplasm of bronchus and lung	B90	Sequelae of tuberculosis	40	5.2308	1.15701e-11	5.09735	1.94933	0.38242
E16	Other disorders of pancreatic internal secretion	E87	Other disorders of fluid, electrolyte and acid-base balance	66	5.98162	1.69465e-24	6.40943	5.67337	0.885159
M10	Gout	N18	Chronic kidney disease	435	5.84865	1.92865e-174	4.2789	4.95273	1.15748
O36	Maternal care for other known or suspected fetal problems	O21	Excessive vomiting in pregnancy	84	11.1378	6.28955e-52	0	7.00956	0
N23	Unspecified renal colic	N20	Calculus of kidney and ureter	237	9.04368	4.95356e-133	9.1643	7.38128	0.805438
E16	Other disorders of pancreatic internal secretion	I21	Acute myocardial infarction	75	5.5562	2.84391e-26	4.59866	6.63795	1.44345
H25	Senile cataract	H27	Other disorders of lens	1738	9.02025	0	9.12441	8.95938	0.981913
N13	Obstructive and reflux uropathy	C64	Malignant neoplasm of kidney, except renal pelvis	26	7.25749	1.52455e-09	5.64624	9.22779	1.63433
O33	Maternal care for known or suspected disproportion	O90	Complications of the puerperium, NEC	99	21.8545	7.63499e-89	0	13.7542	0
M30	Polyarteritis nodosa and related conditions	G03	Meningitis due to other and unspecified causes	32	7.16258	2.32435e-12	6.52548	5.63567	0.863641
N64	Other disorders of breast	C50	Malignant neoplasm of breast	740	5.71185	4.57982e-291	0	3.65029	0
A88	Other viral infections of central nervous system, NEC	B08	Other viral infections characterized by skin and mucous membrane lesions, NEC	55	5.28006	1.51351e-17	4.78972	5.85948	1.22334
F01	Vascular dementia	G82	Paraplegia and tetraplegia	26	13.5604	6.50135e-16	15.4201	11.9632	0.775818
D43	Neoplasm of uncertain or unknown behaviour of brain and central nervous system	G40	Epilepsy	39	12.3527	4.53836e-24	14.8271	9.44929	0.637299
A87	Viral meningitis	J17	Pneumonia in diseases classified elsewhere	37	11.6424	9.36265e-22	6.62365	17.5631	2.65158
E10	Type 1 diabetes mellitus	N19	Unspecified kidney failure	53	4.94712	1.91751e-15	4.49288	4.97994	1.10841
K35	Acute appendicitis	K65	Peritonitis	260	8.37353	1.54292e-137	8.99925	7.69277	0.854824
F20	Schizophrenia	F42	Obsessive-compulsive disorder	46	9.52732	3.46063e-24	11.9791	6.16268	0.514453
Q17	Other congenital malformations of ear	B08	Other viral infections characterized by skin and mucous membrane lesions, NEC	42	4.65816	8.69693e-11	3.74253	5.42766	1.45026
K45	Other abdominal hernia	K40	Inguinal hernia	48	63.0083	3.59852e-63	41.212	121.792	2.95525
K92	Other diseases of digestive system	I85	Oesophageal varices	78	17.7651	1.58066e-62	16.6778	12.8788	0.772209
H50	Other strabismus	Q67	Congenital musculoskeletal deformities of head, face, spine and chest	29	5.51545	4.3533e-08	4.31654	6.48101	1.50144
G45	Transient cerebral ischaemic attacks and related syndromes	I67	Other cerebrovascular diseases	1204	4.27604	0	4.64924	4.0698	0.87537
N19	Unspecified kidney failure	N17	Acute renal failure	41	23.8823	1.64689e-36	17.3106	30.7368	1.77561
I74	Arterial embolism and thrombosis	I80	Phlebitis and thrombophlebitis	40	12.524	5.90576e-25	10.1247	14.7666	1.45847
P59	Neonatal jaundice from other and unspecified causes	P38	Omphalitis of newborn with or without mild haemorrhage	254	324.976	0	237.547	426.546	1.79563
F31	Bipolar affective disorder	F40	Phobic anxiety disorders	34	4.27079	4.83162e-07	4.15314	4.35097	1.04763
O26	Maternal care for other conditions predominantly related to pregnancy	O60	Preterm labour and delivery	160	14.8633	5.15524e-120	0	9.35711	0
F90	Hyperkinetic disorders	F71	Moderate mental retardation	36	38.2585	9.77176e-39	23.5014	58.069	2.47088
Q38	Other congenital malformations of tongue, mouth and pharynx	B34	Viral infection of unspecified site	49	5.16373	8.57474e-15	3.66367	7.14799	1.95104
O86	Other puerperal infections	N89	Other noninflammatory disorders of vagina	98	4.40647	2.36925e-27	0	2.77312	0
P12	Birth injury to scalp	L20	Atopic dermatitis	43	5.32228	3.54298e-13	4.34939	6.36449	1.46331
H53	Visual disturbances	H31	Other disorders of choroid	32	4.19631	3.07949e-06	4.25788	4.07242	0.956444
O63	Long labour	O92	Other disorders of breast and lactation associated with childbirth	53	14.4423	3.80776e-37	0	9.09152	0
O24	Diabetes mellitus in pregnancy	O21	Excessive vomiting in pregnancy	62	4.76054	8.43236e-18	0	3.00527	0
I63	Cerebral infarction	G91	Hydrocephalus	128	4.8116	2.22984e-40	3.66895	5.94222	1.6196
F95	Tic disorders	M92	Other juvenile osteochondrosis	47	12.2964	1.50776e-29	8.24711	7.92433	0.960861
K80	Cholelithiasis	K81	Cholecystitis	1287	20.6144	0	21.1549	19.7648	0.934291
J44	Other chronic obstructive pulmonary disease	F05	Delirium, not induced by alcohol and other psychoactive substances	91	4.10975	5.29751e-23	4.08491	3.73258	0.913749
I63	Cerebral infarction	I60	Subarachnoid haemorrhage	194	4.18345	1.35104e-53	3.86926	4.48157	1.15825
I34	Nonrheumatic mitral valve disorders	I51	Complications and ill-defined descriptions of heart disease	30	7.58928	4.84649e-12	7.98982	7.3873	0.924589
I64	Stroke, not specified as haemorrhage or infarction	A41	Other sepsis	88	8.17698	5.91201e-44	6.2884	9.87894	1.57098
N83	Noninflammatory disorders of ovary, fallopian tube and broad ligament	O47	False labour	203	5.01562	7.49549e-69	0	3.15964	0
O23	Infections of genitourinary tract in pregnancy	O20	Haemorrhage in early pregnancy	204	8.61775	5.40975e-110	0	5.42345	0
N85	Other noninflammatory disorders of uterus, except cervix	N96	Habitual aborter	25	9.98576	4.08075e-12	0	6.29317	0
N84	Polyp of female genital tract	D25	Leiomyoma of uterus	1340	4.9758	0	0	3.13073	0
Q24	Other congenital malformations of heart	Q21	Congenital malformations of cardiac septa	86	156.464	6.94711e-149	156.171	140.449	0.899327
F98	Other behavioural and emotional disorders with onset usually occurring in childhood and adolescence	F90	Hyperkinetic disorders	176	25.0967	1.78448e-170	14.912	42.7558	2.8672
A15	Respiratory tuberculosis, bacteriologically and histologically confirmed	J84	Other interstitial pulmonary diseases	51	4.13801	1.19565e-11	3.37344	4.31937	1.28041
O60	Preterm labour and delivery	O36	Maternal care for other known or suspected fetal problems	26	12.98	1.85472e-15	0	8.16914	0
C22	Malignant neoplasm of liver and intrahepatic bile ducts	C16	Malignant neoplasm of stomach	83	6.86415	8.18726e-36	5.15568	6.73509	1.30634
O60	Preterm labour and delivery	O80	Single spontaneous delivery	639	26.5358	0	0	16.7007	0
N96	Habitual aborter	N97	Female infertility	94	17.9004	1.08385e-76	0	11.3138	0
O20	Haemorrhage in early pregnancy	O68	Labour and delivery complicated by fetal stress [distress]	45	18.3555	2.33207e-35	0	11.5487	0
I80	Phlebitis and thrombophlebitis	I87	Other disorders of veins	55	6.83639	1.35324e-22	8.33287	6.33731	0.760519
O90	Complications of the puerperium, NEC	O34	Maternal care for known or suspected abnormality of pelvic organs	60	8.52423	6.11279e-30	0	5.3647	0
J96	Respiratory failure, NEC	A41	Other sepsis	32	24.9302	2.16614e-28	30.8722	16.437	0.532422
K86	Other diseases of pancreas	K83	Other diseases of biliary tract	62	7.9658	1.98033e-29	7.74255	7.50228	0.968967
C13	Malignant neoplasm of hypopharynx	C32	Malignant neoplasm of larynx	28	915.763	6.77933e-68	451.121	2291.18	5.07885
P38	Omphalitis of newborn with or without mild haemorrhage	Q21	Congenital malformations of cardiac septa	32	11.7551	1.69709e-18	8.4708	15.4891	1.82853
L70	Acne	L91	Hypertrophic disorders of skin	453	4.74049	2.0358e-148	7.47078	3.69181	0.494166
F92	Mixed disorders of conduct and emotions	F32	Depressive episode	102	4.0629	5.49355e-26	4.571	3.92402	0.858461
K71	Toxic liver disease	K74	Fibrosis and cirrhosis of liver	201	5.54651	2.7848e-75	4.52738	6.39068	1.41156
O99	Other maternal diseases classifiable elsewhere but complicating pregnancy, childbirth and the puerperium	O42	Premature rupture of membranes	190	17.134	6.25607e-154	0	10.7878	0
O21	Excessive vomiting in pregnancy	O36	Maternal care for other known or suspected fetal problems	113	19.2285	8.86377e-96	0	12.1008	0
M35	Other systemic involvement of connective tissue	M32	Systemic lupus erythematosus	59	14.5354	8.58414e-42	12.2683	13.3259	1.0862
O90	Complications of the puerperium, NEC	O92	Other disorders of breast and lactation associated with childbirth	97	14.5536	8.10239e-71	0	9.16132	0
M41	Scoliosis	Q67	Congenital musculoskeletal deformities of head, face, spine and chest	47	6.73273	1.56445e-18	6.03922	9.42447	1.56054
M46	Other inflammatory spondylopathies	M49	Spondylopathies in diseases classified elsewhere	140	4.17056	8.04848e-38	5.32958	3.66908	0.688437
A41	Other sepsis	Q10	Congenital malformations of eyelid, lacrimal apparatus and orbit	29	8.68123	5.23821e-13	8.63161	6.53495	0.757095
I69	Sequelae of cerebrovascular disease	F01	Vascular dementia	463	14.5405	0	15.0294	14.3613	0.955547
P39	Other infections specific to the perinatal period	L20	Atopic dermatitis	719	5.23727	3.74676e-264	4.77013	5.36825	1.12539
C22	Malignant neoplasm of liver and intrahepatic bile ducts	I61	Intracerebral haemorrhage	30	4.08744	2.19638e-05	3.33972	4.59459	1.37574
E11	Type 2 diabetes mellitus	H36	Retinal disorders in diseases classified elsewhere	8210	7.21719	0	6.99081	7.112	1.01734
O82	Single delivery by caesarean section	O99	Other maternal diseases classifiable elsewhere but complicating pregnancy, childbirth and the puerperium	1336	9.79267	0	0	6.16048	0
A16	Respiratory tuberculosis, not confirmed bacteriologically or histologically	J85	Abscess of lung and mediastinum	51	10.6335	2.57241e-29	8.38472	10.0608	1.1999
N96	Habitual aborter	O80	Single spontaneous delivery	100	11.5628	4.07567e-64	0	7.30475	0
D37	Neoplasm of uncertain or unknown behaviour of oral cavity and digestive organs	K82	Other diseases of gallbladder	65	7.82112	1.47011e-30	6.98194	8.26125	1.18323
K62	Other diseases of anus and rectum	K51	Ulcerative colitis	191	5.48095	1.67038e-70	5.31466	5.25888	0.989504
O23	Infections of genitourinary tract in pregnancy	O81	Single delivery by forceps and vacuum extractor	159	21.1363	2.98251e-142	0	13.3018	0
G30	Alzheimerfs disease	G81	Hemiplegia	35	9.74947	5.7293e-18	10.5473	9.34862	0.88635
K83	Other diseases of biliary tract	K81	Cholecystitis	156	15.2754	8.12304e-119	16.2122	13.8688	0.855455
C73	Malignant neoplasm of thyroid gland	E20	Hypoparathyroidism	43	41.6662	2.17699e-48	74.2568	32.1068	0.432375
M14	Arthropathies in other diseases classified elsewhere	G63	Polyneuropathy in diseases classified elsewhere	39	5.84492	7.47818e-13	3.03279	8.1138	2.67536
N18	Chronic kidney disease	K65	Peritonitis	54	9.83527	1.30321e-29	7.54277	12.4576	1.6516
B08	Other viral infections characterized by skin and mucous membrane lesions, NEC	L01	Impetigo	9041	4.61407	0	3.85985	5.12262	1.32716
D28	Benign neoplasm of other and unspecified female genital organs	D25	Leiomyoma of uterus	75	4.04914	3.70319e-18	0	2.55431	0
B09	Unspecified viral infection characterized by skin and mucous membrane lesions	B26	Mumps	68	4.31326	1.52858e-17	4.06165	3.68142	0.906385
O99	Other maternal diseases classifiable elsewhere but complicating pregnancy, childbirth and the puerperium	O60	Preterm labour and delivery	233	14.243	5.66849e-172	0	8.96763	0
F00	Dementia in Alzheimerfs disease(G30.-)	J81	Pulmonary oedema	35	11.9898	8.42976e-21	11.996	12.0535	1.00479
B01	Varicella[chickenpox]	B80	Enterobiasis	66	4.86446	1.37738e-19	4.03605	5.58404	1.38354
A16	Respiratory tuberculosis, not confirmed bacteriologically or histologically	A19	Miliary tuberculosis	23	28.6561	9.95314e-21	35.3406	21.2015	0.599918
F00	Dementia in Alzheimerfs disease(G30.-)	E16	Other disorders of pancreatic internal secretion	123	6.25917	2.58586e-50	5.49247	6.75038	1.22903
A15	Respiratory tuberculosis, bacteriologically and histologically confirmed	H47	Other disorders of optic[2nd] nerve and visual pathways	63	4.13232	4.09305e-15	3.23516	4.97527	1.53788
M07	Psoriatic and enteropathic arthropathies	M00	Pyogenic arthritis	30	4.44655	3.10343e-06	5.25051	4.23224	0.806063
N97	Female infertility	O41	Other disorders of amniotic fluid and membranes	97	15.9547	3.39746e-74	0	10.0487	0
N48	Other disorders of penis	N47	Redundant prepuce, phimosis and paraphimosis	219	17.9466	1.24259e-181	6.64853	0	0
M30	Polyarteritis nodosa and related conditions	L22	Diaper [napkin] dermatitis	29	5.91295	7.77014e-09	5.2904	5.96682	1.12786
N64	Other disorders of breast	I97	Postprocedural disorders of circulatory system, NEC	29	4.24052	2.08431e-05	0	3.03831	0
F70	Mild mental retardation	F31	Bipolar affective disorder	23	10.8691	1.13642e-11	11.7958	10.6706	0.904608
E28	Ovarian dysfunction	O23	Infections of genitourinary tract in pregnancy	49	4.69853	3.55659e-13	0	2.95956	0
F00	Dementia in Alzheimerfs disease(G30.-)	G40	Epilepsy	149	4.29748	6.07868e-42	4.85395	4.13672	0.852238
P05	Slow fetal growth and fetal malnutrition	L20	Atopic dermatitis	31	5.29068	1.60108e-08	5.18189	5.02748	0.970202
Q55	Other congenital malformations of male genital organs	Q53	Undescended testicle	27	164.268	3.76289e-45	61.0695	0	0
G81	Hemiplegia	F01	Vascular dementia	192	18.204	1.40187e-160	17.7554	19.138	1.07787
O42	Premature rupture of membranes	O23	Infections of genitourinary tract in pregnancy	46	9.42358	5.28286e-24	0	5.93078	0
F10	Mental and behavioural disorders due to use of alcohol	G40	Epilepsy	166	4.53664	4.28805e-50	4.23685	3.10746	0.733437
B01	Varicella[chickenpox]	F95	Tic disorders	225	7.2644	1.45688e-106	5.68635	7.37016	1.29611
F95	Tic disorders	J09	Influenza due to identified zoonotic or pandemic influenza virus	68	4.60416	4.35871e-19	3.73274	4.8644	1.30317
O23	Infections of genitourinary tract in pregnancy	N77	Vulvovaginal ulceration and inflammation in diseases classified elsewhere	137	4.36231	4.80972e-39	0	2.74563	0
E16	Other disorders of pancreatic internal secretion	I12	Hypertensive renal disease	33	5.00279	1.56284e-08	4.08281	5.75287	1.40905
B08	Other viral infections characterized by skin and mucous membrane lesions, NEC	Q68	Other congenital musculoskeletal deformities	132	5.24472	1.52361e-45	4.13024	6.20637	1.50267
N40	Hyperplasia of prostate	D29	Benign neoplasm of male genital organs	289	10.9582	1.60387e-182	4.05061	0	0
J09	Influenza due to identified zoonotic or pandemic influenza virus	F95	Tic disorders	46	4.17543	2.52196e-10	4.31701	0.825076	0.191122
C56	Malignant neoplasm of ovary	N80	Endometriosis	56	8.25085	4.5983e-27	0	5.2025	0
M92	Other juvenile osteochondrosis	L70	Acne	154	5.16206	3.71207e-53	6.20091	3.54028	0.570928
B34	Viral infection of unspecified site	B01	Varicella[chickenpox]	482	5.00054	1.89238e-167	3.94826	5.94407	1.50549
A87	Viral meningitis	E34	Other endocrine disorders	34	5.49736	5.01503e-10	4.67668	5.95425	1.27318
C20	Malignant neoplasm of rectum	C78	Secondary malignant neoplasm of respiratory and digestive organs	185	68.3319	1.56063e-257	63.1949	61.1175	0.967127
D05	Carcinoma in situ of breast	C50	Malignant neoplasm of breast	268	169.23	0	0	107.859	0
K02	Dental caries	K03	Other diseases of hard tissues of teeth	506	14.6964	0	13.5274	15.2937	1.13057
K85	Acute pancreatitis	K65	Peritonitis	36	6.97634	6.04973e-14	8.86963	3.92919	0.442994
O12	Gestational [pregnancy- induced] oedema and proteinuria without hypertension	O91	Infections of breast associated with childbirth	33	18.2449	4.3057e-25	0	11.4834	0
F03	Unspecified dementia	L89	Decubitus ulcer and pressure area	191	31.3614	6.88627e-203	29.3792	33.5733	1.14276
N20	Calculus of kidney and ureter	Q62	Congenital obstructive defects of renal pelvis and congenital malformations of ureter	32	5.5307	2.848e-09	4.41387	6.55199	1.48441
L22	Diaper [napkin] dermatitis	Q68	Other congenital musculoskeletal deformities	52	7.93506	4.77895e-24	6.04567	9.72639	1.60882
O24	Diabetes mellitus in pregnancy	O81	Single delivery by forceps and vacuum extractor	216	22.3242	4.01772e-199	0	14.093	0
O66	Other obstructed labour	O82	Single delivery by caesarean section	71	23.3172	4.53128e-65	0	14.6759	0
O26	Maternal care for other conditions predominantly related to pregnancy	O21	Excessive vomiting in pregnancy	177	10.6734	1.11503e-109	0	6.71942	0
J44	Other chronic obstructive pulmonary disease	B44	Aspergillosis	29	5.69738	2.11008e-08	5.7724	4.75319	0.823434
G04	Encephalitis, myelitis and encephalomyelitis	G40	Epilepsy	35	16.5347	2.04053e-25	14.8141	16.9587	1.14476
B01	Varicella[chickenpox]	Q10	Congenital malformations of eyelid, lacrimal apparatus and orbit	89	4.32729	5.80522e-24	3.28301	5.28684	1.61036
O35	Maternal care for known or suspected fetal abnormality and damage	O82	Single delivery by caesarean section	129	23.7672	1.04567e-121	0	14.959	0
L20	Atopic dermatitis	L22	Diaper [napkin] dermatitis	2918	6.56712	0	5.68464	7.19081	1.26495
J10	Influenza due to identified seasonal influenza virus	J14	Pneumonia due to Haemophilus influenzae	46	7.29713	1.90198e-19	6.58172	7.59386	1.15378
P59	Neonatal jaundice from other and unspecified causes	N43	Hydrocele and spermatocele	72	4.25875	1.95639e-18	2.75867	0	0
O33	Maternal care for known or suspected disproportion	O24	Diabetes mellitus in pregnancy	70	7.14596	8.98636e-31	0	4.50151	0
Q10	Congenital malformations of eyelid, lacrimal apparatus and orbit	B09	Unspecified viral infection characterized by skin and mucous membrane lesions	34	5.9434	5.48308e-11	3.88555	8.53012	2.19535
H36	Retinal disorders in diseases classified elsewhere	G98	Other disorders of nervous system, NEC	25	5.06499	9.45408e-06	5.91713	2.63933	0.446049
N12	Tubulo-interstitial nephritis, not specified as acute or chronic	N11	Chronic tubulo-interstitial nephritis	28	6.9301	4.70851e-10	22.7163	4.90648	0.21599
L20	Atopic dermatitis	E73	Lactose intolerance	114	5.22911	1.59034e-38	4.38006	5.79392	1.32279
F07	Personality and behavioural disorders due to brain disease, damage and dysfunction	I69	Sequelae of cerebrovascular disease	73	6.79862	6.61954e-31	6.85983	6.09989	0.889219
F70	Mild mental retardation	G40	Epilepsy	50	11.3777	4.1398e-30	9.3154	12.7935	1.37337
B07	Viral warts	M92	Other juvenile osteochondrosis	294	4.10467	5.52111e-81	3.44077	4.2965	1.2487
N97	Female infertility	O34	Maternal care for known or suspected abnormality of pelvic organs	676	15.5514	0	0	9.79465	0
F34	Persistent mood [affective] disorders	F22	Persistent delusional disorders	28	4.30663	2.76897e-05	5.14249	4.08029	0.793446
F93	Emotional disorders with onset specific to childhood	F70	Mild mental retardation	28	34.1041	4.43091e-28	14.8532	75.2615	5.06701
O24	Diabetes mellitus in pregnancy	O63	Long labour	61	21.1273	1.13865e-52	0	13.3374	0
L22	Diaper [napkin] dermatitis	H50	Other strabismus	551	4.79779	2.70836e-183	3.51842	6.10157	1.73418
J12	Viral pneumonia, NEC	F90	Hyperkinetic disorders	79	4.0242	4.51444e-19	3.30943	4.38395	1.32469
C67	Malignant neoplasm of bladder	C79	Secondary malignant neoplasm of other and unspecified sites	27	20.6961	2.51303e-21	14.892	24.6484	1.65514
I10	Essential(primary) hypertension	E26	Hyperaldosteronism	39	4.50885	4.43842e-09	4.41146	4.66289	1.05699
J98	Other respiratory disorders	D38	Neoplasm of uncertain or unknown behaviour of middle ear and respiratory and intrathoracic organs	75	5.8047	2.03443e-27	4.36387	7.20932	1.65205
I34	Nonrheumatic mitral valve disorders	I48	Atrial fibrillation and flutter	88	14.7514	1.5834e-64	11.206	18.6985	1.66862
L41	Parapsoriasis	L40	Psoriasis	93	9.02848	3.00485e-50	8.98078	8.25138	0.918783
D24	Benign neoplasm of breast	Q83	Congenital malformations of breast	75	4.69348	9.19562e-22	62.7869	3.04571	0.0485086
D34	Benign neoplasm of thyroid gland	E06	Thyroiditis	732	4.31162	5.0301e-218	7.84709	3.28796	0.419004
N86	Erosion and ectropion of cervix uteri	D06	Carcinoma in situ of cervix uteri	137	6.16095	1.69237e-55	0	3.87603	0
H36	Retinal disorders in diseases classified elsewhere	H34	Retinal vascular occlusions	293	4.94842	3.3531e-99	5.38976	4.45761	0.827051
I62	Other nontraumatic intracranial haemorrhage	I63	Cerebral infarction	155	6.41382	7.93152e-66	6.01445	6.11846	1.01729
M85	Other disorders of bone density and structure	D16	Benign neoplasm of bone and articular cartilage	47	16.0976	1.19088e-34	36.3941	10.6634	0.292998
D12	Benign neoplasm of colon, rectum, anus and anal canal	K63	Other diseases of intestine	3783	4.18898	0	3.45465	4.24789	1.22962
C56	Malignant neoplasm of ovary	D39	Neoplasm of uncertain or unknown behaviour of female genital organs	47	60.5914	8.65116e-61	0	38.2045	0
D36	Benign neoplasm of other and unspecified sites	A18	Tuberculosis of other organs	33	11.6967	4.06651e-19	8.37595	13.863	1.65509
M80	Osteoporosis with pathological fracture	F03	Unspecified dementia	405	7.13261	7.30724e-192	10.3636	6.35641	0.61334
I49	Other cardiac arrhythmias	I42	Cardiomyopathy	90	4.40048	8.55333e-25	4.62857	4.00821	0.86597
C67	Malignant neoplasm of bladder	D09	Carcinoma in situ of other and unspecified sites	30	225.799	1.45748e-54	208.55	139.988	0.671246
F32	Depressive episode	F20	Schizophrenia	754	9.21958	0	13.4522	7.6249	0.566813
G21	Secondary parkinsonism	F01	Vascular dementia	33	10.6286	7.04143e-18	11.6013	10.0922	0.869919
H33	Retinal detachments and breaks	H27	Other disorders of lens	91	7.20533	3.53031e-41	8.55549	6.04697	0.706794
G81	Hemiplegia	I65	Occlusion and stenosis of precerebral arteries, not resulting in cerebral infarction	58	5.34986	8.08221e-19	4.58707	5.58612	1.2178
M80	Osteoporosis with pathological fracture	I26	Pulmonary embolism	26	4.07426	0.000346808	1.82386	4.15718	2.27933
F01	Vascular dementia	G46	Vascular syndromes of brain in cerebro- vascular diseases(I60-I67)	24	4.9519	3.25125e-05	6.24741	4.21263	0.6743
I05	Rheumatic mitral valve diseases	I25	Chronic ischaemic heart disease	52	4.51361	1.71985e-13	5.41104	4.15858	0.768537
G20	Parkinsonfs disease	J90	Pleural effusion, NEC	24	4.79074	6.18803e-05	4.1274	5.56177	1.34752
J44	Other chronic obstructive pulmonary disease	C34	Malignant neoplasm of bronchus and lung	794	6.29137	0	5.6084	4.74698	0.846406
E10	Type 1 diabetes mellitus	J81	Pulmonary oedema	32	5.85077	6.0126e-10	5.79151	5.85137	1.01034
O47	False labour	O42	Premature rupture of membranes	190	24.8667	3.35947e-183	0	15.6484	0
B15	Acute hepatitis A	N46	Male infertility	42	7.42415	8.52821e-18	5.80413	0	0
N76	Other inflammation of vagina and vulva	O48	Prolonged pregnancy	94	4.00877	1.11663e-22	0	2.50798	0
I45	Other conduction disorders	I49	Other cardiac arrhythmias	105	4.32102	6.7462e-29	4.8056	3.8282	0.796612
O80	Single spontaneous delivery	O41	Other disorders of amniotic fluid and membranes	89	7.24947	2.97216e-40	0	4.5585	0
F00	Dementia in Alzheimerfs disease(G30.-)	I60	Subarachnoid haemorrhage	34	4.1372	1.12049e-06	2.17953	4.83901	2.22021
N89	Other noninflammatory disorders of vagina	D26	Other benign neoplasms of uterus	25	5.84373	4.79668e-07	0	3.68017	0
D13	Benign neoplasm of other and ill-defined parts of digestive system	C23	Malignant neoplasm of gallbladder	46	7.16254	3.86334e-19	8.15788	5.87475	0.720132
I64	Stroke, not specified as haemorrhage or infarction	J69	Pneumonitis due to solids and liquids	65	18.8353	2.85879e-53	19.7014	12.9287	0.656233
O46	Antepartum haemorrhage, NEC	N93	Other abnormal uterine and vaginal bleeding	25	4.09549	0.000553282	0	2.57771	0
K43	Ventral hernia	K40	Inguinal hernia	43	26.0098	4.98811e-40	13.3696	88.2957	6.60423
G22	Parkinsonism in diseases classified elsewhere	G21	Secondary parkinsonism	46	90.6879	1.92403e-67	113.461	71.3102	0.628497
D52	Folate deficiency anaemia	N97	Female infertility	32	7.15895	2.24826e-12	0	5.51688	0
O33	Maternal care for known or suspected disproportion	O92	Other disorders of breast and lactation associated with childbirth	79	13.5906	6.20257e-55	0	8.55517	0
C24	Malignant neoplasm of other and unspecified parts of biliary tract	D13	Benign neoplasm of other and ill-defined parts of digestive system	24	4.4075	0.000294309	4.29513	3.9019	0.908447
C25	Malignant neoplasm of pancreas	E14	Unspecified diabetes mellitus	67	4.18831	1.21234e-16	4.61584	3.36351	0.72869
J69	Pneumonitis due to solids and liquids	L89	Decubitus ulcer and pressure area	50	50.7674	3.70132e-61	41.3739	58.6084	1.41656
A08	Viral and other specified intestinal infections	B08	Other viral infections characterized by skin and mucous membrane lesions, NEC	13036	4.78719	0	3.91758	5.44877	1.39085
N89	Other noninflammatory disorders of vagina	O80	Single spontaneous delivery	275	4.16444	3.84451e-77	0	2.62261	0
C67	Malignant neoplasm of bladder	J44	Other chronic obstructive pulmonary disease	89	4.00553	8.31038e-22	3.1928	3.65606	1.14509
N97	Female infertility	O82	Single delivery by caesarean section	3112	16.1514	0	0	10.1728	0
P36	Bacterial sepsis of newborn	B08	Other viral infections characterized by skin and mucous membrane lesions, NEC	286	8.12484	6.91058e-150	5.77031	10.7341	1.86023
K82	Other diseases of gallbladder	C23	Malignant neoplasm of gallbladder	53	39.419	3.2902e-59	38.216	38.6524	1.01142
G45	Transient cerebral ischaemic attacks and related syndromes	I65	Occlusion and stenosis of precerebral arteries, not resulting in cerebral infarction	303	5.26073	3.63447e-109	5.18542	5.30289	1.02265
L84	Corns and callosities	B07	Viral warts	4204	4.13698	0	4.04544	4.03747	0.998029
P12	Birth injury to scalp	H66	Suppurative and unspecified otitis media	56	4.30354	4.75254e-14	3.72235	4.67134	1.25494
H27	Other disorders of lens	J69	Pneumonitis due to solids and liquids	24	5.47754	4.53376e-06	4.84154	6.29361	1.29992
F00	Dementia in Alzheimerfs disease(G30.-)	F28	Other nonorganic psychotic disorders	28	21.9789	6.7258e-23	13.8914	24.9092	1.79314
N94	Pain and other conditions associated with female genital organs and menstrual cycle	N96	Habitual aborter	50	6.73006	6.64925e-20	0	4.24166	0
B34	Viral infection of unspecified site	Q38	Other congenital malformations of tongue, mouth and pharynx	40	6.15638	5.2857e-14	4.98885	7.00015	1.40316
C16	Malignant neoplasm of stomach	C61	Malignant neoplasm of prostate	49	5.17187	8.23614e-15	3.04157	0	0
F41	Other anxiety disorders	F28	Other nonorganic psychotic disorders	55	4.73883	2.98659e-15	6.59707	3.98856	0.604596
J69	Pneumonitis due to solids and liquids	I63	Cerebral infarction	54	4.74686	4.24418e-15	3.9206	5.60911	1.43068
I74	Arterial embolism and thrombosis	I69	Sequelae of cerebrovascular disease	76	4.53152	2.82143e-21	3.65165	5.302	1.45195
C16	Malignant neoplasm of stomach	D00	Carcinoma in situ of oral cavity, oesophagus and stomach	72	79.5334	7.72849e-103	48.3512	127.035	2.62734
Q38	Other congenital malformations of tongue, mouth and pharynx	B01	Varicella[chickenpox]	289	5.04515	3.32295e-100	3.95986	5.35639	1.35267
O83	Other assisted single delivery	O99	Other maternal diseases classifiable elsewhere but complicating pregnancy, childbirth and the puerperium	185	8.59949	2.72727e-99	0	5.41283	0
Q10	Congenital malformations of eyelid, lacrimal apparatus and orbit	J12	Viral pneumonia, NEC	26	4.74635	1.52257e-05	2.20131	8.28745	3.76477
O36	Maternal care for other known or suspected fetal problems	N97	Female infertility	115	4.89611	7.85582e-37	0	3.08283	0
N18	Chronic kidney disease	I12	Hypertensive renal disease	341	35.7155	0	33.0445	34.5923	1.04684
K80	Cholelithiasis	K83	Other diseases of biliary tract	603	17.3246	0	15.168	18.9088	1.24663
I63	Cerebral infarction	I62	Other nontraumatic intracranial haemorrhage	218	6.92699	3.1744e-99	5.90247	7.57554	1.28345
G25	Other extrapyramidal and movement disorders	G40	Epilepsy	181	5.13919	1.11796e-62	4.59878	5.61946	1.22195
O47	False labour	O28	Abnormal findings on antenatal screening of mother	23	6.75094	1.9591e-07	0	4.24831	0
E13	Other specified diabetes mellitus	G59	Mononeuropathy in diseases classified elsewhere	52	10.5507	8.15732e-30	8.63462	12.1235	1.40406
O36	Maternal care for other known or suspected fetal problems	O12	Gestational [pregnancy- induced] oedema and proteinuria without hypertension	104	124.984	2.76648e-170	0	78.6579	0
O60	Preterm labour and delivery	O21	Excessive vomiting in pregnancy	32	6.80016	9.74973e-12	0	4.27978	0
B08	Other viral infections characterized by skin and mucous membrane lesions, NEC	Q10	Congenital malformations of eyelid, lacrimal apparatus and orbit	253	5.33846	1.50373e-91	4.6221	5.3901	1.16616
D10	Benign neoplasm of mouth and pharynx	C02	Malignant neoplasm of other and unspecified parts of tongue	30	43.1699	2.8594e-33	38.4855	46.3046	1.20317
I70	Atherosclerosis	I79	Disorders of arteries, arterioles and capillaries in diseases classified elsewhere	41	6.50785	2.89935e-15	7.33667	5.44242	0.741811
N93	Other abnormal uterine and vaginal bleeding	Q51	Congenital malformations of uterus and cervix	34	5.58086	4.05103e-10	0	3.50621	0
O60	Preterm labour and delivery	O86	Other puerperal infections	173	22.1959	8.92381e-159	0	13.9696	0
O61	Failed induction of labour	O20	Haemorrhage in early pregnancy	24	5.91095	9.59703e-07	0	3.72025	0
P92	Feeding problems of newborn	P59	Neonatal jaundice from other and unspecified causes	40	109.159	3.02983e-61	98.5743	118.788	1.20506
Q53	Undescended testicle	N43	Hydrocele and spermatocele	31	27.9762	7.1951e-29	10.3815	0	0
P51	Umbilical haemorrhage of newborn	B08	Other viral infections characterized by skin and mucous membrane lesions, NEC	71	7.63507	2.82426e-33	5.94622	9.15776	1.5401
O20	Haemorrhage in early pregnancy	O24	Diabetes mellitus in pregnancy	925	17.6654	0	0	11.1251	0
F20	Schizophrenia	F10	Mental and behavioural disorders due to use of alcohol	101	6.63045	6.2567e-43	7.07321	4.28438	0.605719
K61	Abscess of anal and rectal regions	K50	Crohnfs disease[regional enteritis]	42	5.66019	1.40093e-13	4.81651	4.54449	0.943524
L64	Androgenic alopecia	N45	Orchitis and epididymitis	27	4.10867	0.000146119	2.19693	0	0
J98	Other respiratory disorders	J85	Abscess of lung and mediastinum	26	6.84816	5.68516e-09	5.2181	8.42607	1.61478
O33	Maternal care for known or suspected disproportion	O36	Maternal care for other known or suspected fetal problems	27	8.93663	3.41851e-12	0	5.6243	0
M42	Spinal osteochondrosis	F00	Dementia in Alzheimerfs disease(G30.-)	68	4.30487	1.5682e-17	3.4761	4.49457	1.29299
P39	Other infections specific to the perinatal period	L74	Eccrine sweat disorders	83	8.02898	1.03855e-40	5.74536	10.7539	1.87175
O21	Excessive vomiting in pregnancy	O30	Multiple gestation	61	20.1848	1.61941e-51	0	12.7025	0
I25	Chronic ischaemic heart disease	I24	Other acute ischaemic heart diseases	159	8.08061	6.15332e-81	6.88507	8.92792	1.29671
C50	Malignant neoplasm of breast	C73	Malignant neoplasm of thyroid gland	109	5.53399	1.99771e-39	0	4.12477	0
C73	Malignant neoplasm of thyroid gland	C79	Secondary malignant neoplasm of other and unspecified sites	38	5.98087	9.74426e-13	9.08505	6.65356	0.732364
N32	Other disorders of bladder	N31	Neuromuscular dysfunction of bladder, NEC	847	4.37504	1.20395e-257	4.83008	4.10921	0.850754
K86	Other diseases of pancreas	F10	Mental and behavioural disorders due to use of alcohol	72	5.67599	1.20934e-25	6.11386	1.43887	0.235346
J21	Acute bronchiolitis	Q10	Congenital malformations of eyelid, lacrimal apparatus and orbit	505	4.32815	3.83454e-148	3.72682	4.6192	1.23945
K83	Other diseases of biliary tract	A41	Other sepsis	51	6.02	2.4781e-18	6.23846	5.32507	0.853588
F90	Hyperkinetic disorders	E34	Other endocrine disorders	79	11.09	1.68046e-48	8.97957	11.2758	1.25572
A15	Respiratory tuberculosis, bacteriologically and histologically confirmed	A31	Infection due to other mycobacteria	122	31.6597	8.68739e-129	29.5511	33.3395	1.1282
K85	Acute pancreatitis	F10	Mental and behavioural disorders due to use of alcohol	148	9.36609	1.06446e-83	8.86854	4.45874	0.502759
I24	Other acute ischaemic heart diseases	I48	Atrial fibrillation and flutter	60	4.87812	1.21305e-17	4.68952	4.51829	0.963487
I69	Sequelae of cerebrovascular disease	F07	Personality and behavioural disorders due to brain disease, damage and dysfunction	72	7.51604	4.74933e-33	8.36479	5.88544	0.703597
C67	Malignant neoplasm of bladder	N02	Recurrent and persistent haematuria	34	5.24856	1.78805e-09	5.18084	4.9842	0.962043
O92	Other disorders of breast and lactation associated with childbirth	O72	Postpartum haemorrhage	24	6.83236	5.17686e-08	0	4.30367	0
K02	Dental caries	C03	Malignant neoplasm of gum	47	9.56041	8.59128e-25	10.0701	9.42925	0.936358
N96	Habitual aborter	O82	Single delivery by caesarean section	144	22.2484	3.37102e-132	0	14.0556	0
G40	Epilepsy	G81	Hemiplegia	166	5.35735	1.29742e-59	5.30895	4.86265	0.915934
Q62	Congenital obstructive defects of renal pelvis and congenital malformations of ureter	B08	Other viral infections characterized by skin and mucous membrane lesions, NEC	122	6.77632	7.64462e-54	5.55581	6.65902	1.19857
G24	Dystonia	G25	Other extrapyramidal and movement disorders	113	4.82113	1.64671e-35	5.67706	4.40449	0.775839
N37	Urethral disorders in diseases classified elsewhere	N41	Inflammatory diseases of prostate	52	4.23005	2.26769e-12	2.45427	0	0
I88	Nonspecific lymphadenitis	C85	Other and unspecified types of non-Hodgkin lymphoma	32	7.73823	2.83342e-13	7.44519	7.984	1.07237
J81	Pulmonary oedema	I63	Cerebral infarction	39	5.32373	1.38726e-11	5.30484	5.32079	1.00301
Q31	Congenital malformations of larynx	B01	Varicella[chickenpox]	50	6.35659	5.60248e-19	4.36033	8.88495	2.03768
G82	Paraplegia and tetraplegia	J69	Pneumonitis due to solids and liquids	36	34.1384	4.69026e-37	27.3508	30.001	1.09689
N45	Orchitis and epididymitis	N43	Hydrocele and spermatocele	163	16.8012	2.27212e-130	6.23425	0	0
G20	Parkinsonfs disease	F06	Other mental disorders due to brain damage and dysfunction and to physical disease	95	4.27554	1.71555e-25	4.95434	3.94355	0.795978
O86	Other puerperal infections	E22	Hyperfunction of pituitary gland	67	5.46449	1.03145e-22	0	3.72285	0
Q70	Syndactyly	Q69	Polydactyly	23	928.601	3.26589e-55	701.418	1217.46	1.73571
B16	Acute hepatitis B	K74	Fibrosis and cirrhosis of liver	133	5.57617	4.33302e-49	5.69273	4.60179	0.808364
P78	Other perinatal digestive system disorders	L01	Impetigo	175	4.19358	1.43713e-48	3.35099	4.89867	1.46186
B54	Unspecified malaria	B51	Plasmodium vivax malaria	23	1149.16	2.70341e-57	784.156	1109.29	1.41462
O98	Maternal infectious and parasitic diseases classifiable elsewhere but complicating pregnancy, childbirth and the puerperium	O99	Other maternal diseases classifiable elsewhere but complicating pregnancy, childbirth and the puerperium	25	20.5241	1.84843e-19	0	12.9546	0
K02	Dental caries	C01	Malignant neoplasm of base of tongue	86	7.54116	3.7782e-40	10.8598	6.27618	0.577926
I80	Phlebitis and thrombophlebitis	I74	Arterial embolism and thrombosis	30	9.80877	5.32611e-15	8.5978	10.7165	1.24642
O99	Other maternal diseases classifiable elsewhere but complicating pregnancy, childbirth and the puerperium	O62	Abnormalities of forces of labour	33	20.8014	8.45296e-27	0	13.0968	0
L22	Diaper [napkin] dermatitis	M30	Polyarteritis nodosa and related conditions	129	9.01724	1.62302e-70	6.99465	10.6552	1.52334
I80	Phlebitis and thrombophlebitis	I89	Other noninfective disorders of lymphatic vessels and lymph nodes	47	10.6209	8.51519e-27	13.8	9.31118	0.674725
I20	Angina pectoris	I38	Endocarditis, valve unspecified	25	4.83794	2.53889e-05	3.29264	6.07576	1.84526
C34	Malignant neoplasm of bronchus and lung	I46	Cardiac arrest	32	9.70063	4.49207e-16	7.62431	8.69424	1.14033
Q10	Congenital malformations of eyelid, lacrimal apparatus and orbit	A08	Viral and other specified intestinal infections	342	4.19739	5.97332e-98	3.32528	4.99564	1.50232
J21	Acute bronchiolitis	A38	Scarlet fever	908	4.09107	6.73138e-252	3.31487	4.6895	1.41469
B17	Other acute viral hepatitis	K75	Other inflammatory liver diseases	249	4.1724	1.11461e-69	3.56541	4.61169	1.29345
A60	Anogenital herpesviral [herpes simplex] infection	A63	Other predominantly sexually transmitted diseases, NEC	289	4.67504	3.26466e-92	6.3375	4.00878	0.632548
N18	Chronic kidney disease	I25	Chronic ischaemic heart disease	223	4.69073	6.57676e-71	3.71935	5.41324	1.45543
A18	Tuberculosis of other organs	A15	Respiratory tuberculosis, bacteriologically and histologically confirmed	126	16.4035	4.58519e-99	16.2882	17.0306	1.04558
G21	Secondary parkinsonism	A41	Other sepsis	36	10.1053	4.39083e-19	8.24104	11.7146	1.4215
I48	Atrial fibrillation and flutter	J69	Pneumonitis due to solids and liquids	64	7.92545	2.48097e-30	6.58592	7.42072	1.12676
I48	Atrial fibrillation and flutter	F01	Vascular dementia	91	4.14718	2.43938e-23	3.48418	4.92643	1.41394
M05	Seropositive rheumatoid arthritis	M14	Arthropathies in other diseases classified elsewhere	27	4.52458	1.9705e-05	4.86864	4.3783	0.899286
G81	Hemiplegia	F07	Personality and behavioural disorders due to brain disease, damage and dysfunction	26	8.20898	9.16585e-11	9.72374	4.63361	0.476525
D27	Benign neoplasm of ovary	E28	Ovarian dysfunction	173	4.76504	3.54706e-55	0	2.99825	0
L89	Decubitus ulcer and pressure area	F00	Dementia in Alzheimerfs disease(G30.-)	155	12.0034	3.40258e-103	11.4257	13.0974	1.14631
A41	Other sepsis	N17	Acute renal failure	48	5.58247	9.49281e-16	4.17069	6.96255	1.6694
E28	Ovarian dysfunction	O81	Single delivery by forceps and vacuum extractor	57	5.19807	7.45349e-18	0	3.27423	0
B08	Other viral infections characterized by skin and mucous membrane lesions, NEC	Q66	Congenital deformities of feet	260	4.16964	2.41124e-72	3.46385	4.76205	1.37478
N93	Other abnormal uterine and vaginal bleeding	O30	Multiple gestation	206	4.60211	1.84604e-63	0	2.8912	0
N43	Hydrocele and spermatocele	B08	Other viral infections characterized by skin and mucous membrane lesions, NEC	379	4.03451	9.05425e-104	2.89985	2.31619	0.798728
K83	Other diseases of biliary tract	Q44	Congenital malformations of gallbladder, bile ducts and liver	23	14.7369	1.81008e-14	11.1155	17.6116	1.58442
C06	Malignant neoplasm of other and unspecified parts of mouth	F00	Dementia in Alzheimerfs disease(G30.-)	30	4.00759	3.3609e-05	3.53084	4.58157	1.29759
N91	Absent, scanty and rare menstruation	A74	Other diseases caused by chlamydiae	82	4.03717	6.76624e-20	0	2.90094	0
K02	Dental caries	K01	Embedded and impacted teeth	67	22.3667	1.51168e-59	20.834	23.11	1.10925
N18	Chronic kidney disease	N05	Unspecified nephritic syndrome	68	8.49353	3.0828e-34	7.61606	9.95052	1.30652
P27	Chronic respiratory disease originating in the perinatal period	H66	Suppurative and unspecified otitis media	33	4.94569	1.51166e-08	3.70605	6.56904	1.77252
F90	Hyperkinetic disorders	J09	Influenza due to identified zoonotic or pandemic influenza virus	193	4.43113	2.91378e-57	3.54736	4.63378	1.30626
H51	Other disorders of binocular movement	H50	Other strabismus	38	13.8199	4.22467e-25	10.0921	17.4384	1.72793
K38	Other diseases of appendix	K57	Diverticular disease of intestine	24	11.1864	1.33259e-12	16.2046	6.35143	0.391953
E04	Other nontoxic goitre	E21	Hyperparathyroidism and other disorders of parathyroid gland	39	4.68725	9.28609e-10	12.5284	3.43129	0.27388
F00	Dementia in Alzheimerfs disease(G30.-)	F31	Bipolar affective disorder	132	7.91469	9.26083e-66	9.66785	7.1511	0.739678
I67	Other cerebrovascular diseases	F05	Delirium, not induced by alcohol and other psychoactive substances	52	4.47702	2.677e-13	4.46973	4.49171	1.00492
F94	Disorders of social functioning with onset specific to childhood and adolescence	F90	Hyperkinetic disorders	31	54.6327	9.7507e-38	33.799	84.9062	2.5121
O14	Pre-eclampsia	O34	Maternal care for known or suspected abnormality of pelvic organs	30	29.1776	2.1902e-28	0	18.3639	0
K65	Peritonitis	K56	Paralytic ileus and intestinal obstruction without hernia	93	4.7637	2.45798e-28	5.15739	4.09438	0.793887
K50	Crohnfs disease[regional enteritis]	K51	Ulcerative colitis	47	7.457	2.28047e-20	7.44019	7.12363	0.957453
C10	Malignant neoplasm of oropharynx	I63	Cerebral infarction	23	4.56449	0.000315114	5.16502	3.84793	0.744998
A16	Respiratory tuberculosis, not confirmed bacteriologically or histologically	J90	Pleural effusion, NEC	228	12.4935	3.80895e-156	10.3046	13.266	1.28738
O42	Premature rupture of membranes	O83	Other assisted single delivery	106	21.7627	3.68534e-95	0	13.6964	0
H28	Cataract and other disorders of lens in diseases classified elsewhere	H36	Retinal disorders in diseases classified elsewhere	173	11.0845	4.24149e-110	10.9784	11.0686	1.00821
F72	Severe mental retardation	F71	Moderate mental retardation	23	708.754	1.39469e-52	397.622	1249.22	3.14172
A15	Respiratory tuberculosis, bacteriologically and histologically confirmed	J85	Abscess of lung and mediastinum	36	10.9761	3.21838e-20	8.34106	11.9378	1.43121
J98	Other respiratory disorders	J43	Emphysema	119	4.96475	1.00744e-38	4.32401	3.16288	0.731469
I63	Cerebral infarction	L89	Decubitus ulcer and pressure area	532	8.48307	1.18566e-286	6.56436	10.1951	1.5531
G31	Other degenerative diseases of nervous system NEC	G30	Alzheimerfs disease	61	12.8481	2.4982e-40	10.7166	14.0412	1.31023
D25	Leiomyoma of uterus	D26	Other benign neoplasms of uterus	338	10.1453	2.20641e-204	0	6.38025	0
O75	Other complications of labour and delivery, NEC	N71	Inflammatory disease of uterus, except cervix	45	4.42595	5.82793e-11	0	2.78563	0
N18	Chronic kidney disease	G81	Hemiplegia	71	5.57397	8.93396e-25	4.73583	5.79008	1.22261
H13	Disorders of conjunctiva in diseases classified elsewhere	D68	Other coagulation defects	32	5.0638	2.64785e-08	3.46399	5.84	1.68591
J90	Pleural effusion, NEC	N18	Chronic kidney disease	56	5.66825	3.15157e-19	4.91231	4.7576	0.968506
M20	Acquired deformities of fingers and toes	Q66	Congenital deformities of feet	51	5.87884	7.18119e-18	3.50612	7.04147	2.00834
J10	Influenza due to identified seasonal influenza virus	M42	Spinal osteochondrosis	54	4.26974	4.53035e-13	4.57902	4.10034	0.895462
O33	Maternal care for known or suspected disproportion	O26	Maternal care for other conditions predominantly related to pregnancy	41	7.11357	1.22685e-16	0	4.47727	0
H53	Visual disturbances	H47	Other disorders of optic[2nd] nerve and visual pathways	100	5.53061	7.50223e-36	5.65472	4.94034	0.873667
H35	Other retinal disorders	P07	Disorders related to short gestation and low birth weight, NEC	145	82.9363	2.07093e-208	65.3661	105.042	1.60698
I71	Aortic aneurysm and dissection	I48	Atrial fibrillation and flutter	24	4.70558	8.60528e-05	4.09472	4.52972	1.10623
D35	Benign neoplasm of other and unspecified endocrine glands	E27	Other disorders of adrenal gland	48	25.7779	8.78624e-45	52.9714	16.6316	0.313972
F23	Acute and transient psychotic disorders	F29	Unspecified nonorganic psychosis	56	130.78	1.43736e-91	121.239	137.129	1.13107
D33	Benign neoplasm of brain and other parts of central nervous system	G51	Facial nerve disorders	41	4.31571	2.54246e-09	6.33559	3.36957	0.531847
C49	Malignant neoplasm of other connective and soft tissue	D17	Benign lipomatous neoplasm	23	4.82564	0.000114587	3.82296	5.69597	1.48994
O26	Maternal care for other conditions predominantly related to pregnancy	O75	Other complications of labour and delivery, NEC	28	17.278	3.96584e-20	0	10.8771	0
D28	Benign neoplasm of other and unspecified female genital organs	D27	Benign neoplasm of ovary	57	7.51087	1.42183e-25	0	4.73806	0
N92	Excessive, frequent and irregular menstruation	O30	Multiple gestation	153	7.48883	3.0747e-73	0	4.71007	0
C50	Malignant neoplasm of breast	D70	Agranulocytosis	36	24.1189	8.94492e-32	0	21.6153	0
F34	Persistent mood [affective] disorders	F20	Schizophrenia	123	6.59305	1.3063e-52	10.7042	4.97176	0.464466
M16	Coxarthrosis [arthrosis of hip]	M91	Juvenile osteochondrosis of hip and pelvis	25	5.40845	2.46512e-06	6.02428	4.56682	0.758069
E10	Type 1 diabetes mellitus	G59	Mononeuropathy in diseases classified elsewhere	98	12.2257	1.38127e-64	13.3459	11.0841	0.830526
I66	Occlusion and stenosis of cerebral arteries, not resulting in cerebral infarction	F06	Other mental disorders due to brain damage and dysfunction and to physical disease	76	4.14743	5.29454e-19	2.78999	5.019	1.79893
C01	Malignant neoplasm of base of tongue	D68	Other coagulation defects	30	16.4943	2.9999e-21	18.5266	15.8649	0.856333
I42	Cardiomyopathy	N18	Chronic kidney disease	60	6.95651	2.46574e-25	5.18853	8.60751	1.65895
L51	Erythema multiforme	L53	Other erythematous conditions	102	4.45577	5.34825e-29	4.93869	4.18268	0.846921
Q38	Other congenital malformations of tongue, mouth and pharynx	H50	Other strabismus	87	4.39201	7.18402e-24	3.2323	5.68643	1.75925
L41	Parapsoriasis	L42	Pityriasis rosea	31	5.60011	4.57444e-09	5.49369	5.69405	1.03647
D15	Benign neoplasm of other and unspecified intrathoracic organs	D14	Benign neoplasm of middle ear and respiratory system	26	8.74101	2.07673e-11	8.13347	9.03019	1.11025
I62	Other nontraumatic intracranial haemorrhage	I61	Intracerebral haemorrhage	184	60.2078	1.1795e-246	43.2093	81.8301	1.89381
D39	Neoplasm of uncertain or unknown behaviour of female genital organs	D25	Leiomyoma of uterus	111	6.07019	4.91704e-44	0	3.82048	0
E73	Lactose intolerance	L01	Impetigo	130	4.42547	1.14297e-37	3.19837	5.81864	1.81925
I64	Stroke, not specified as haemorrhage or infarction	I66	Occlusion and stenosis of cerebral arteries, not resulting in cerebral infarction	43	6.16714	2.49825e-15	4.48532	7.56667	1.68699
M80	Osteoporosis with pathological fracture	F01	Vascular dementia	175	6.22501	1.87311e-72	9.79744	5.74319	0.586192
K80	Cholelithiasis	C22	Malignant neoplasm of liver and intrahepatic bile ducts	221	5.01906	3.04688e-75	4.30932	5.6735	1.31656
F32	Depressive episode	F22	Persistent delusional disorders	179	6.24356	5.41622e-74	7.75367	5.79217	0.747022
I79	Disorders of arteries, arterioles and capillaries in diseases classified elsewhere	G63	Polyneuropathy in diseases classified elsewhere	47	8.76866	2.6429e-23	10.7776	6.54959	0.607707
G21	Secondary parkinsonism	F03	Unspecified dementia	71	11.3176	6.47225e-44	15.1054	9.60058	0.635573
F01	Vascular dementia	G40	Epilepsy	67	5.92637	1.05357e-24	6.79184	5.22814	0.769768
B15	Acute hepatitis A	K75	Other inflammatory liver diseases	145	5.14211	1.01824e-49	5.52981	4.05162	0.732688
I48	Atrial fibrillation and flutter	N19	Unspecified kidney failure	34	4.91286	1.14429e-08	3.52624	6.3906	1.8123
G63	Polyneuropathy in diseases classified elsewhere	N17	Acute renal failure	68	5.62037	8.6459e-24	4.2263	7.00211	1.6568
D64	Other anaemias	D53	Other nutritional anaemias	77	4.25526	6.85091e-20	9.95683	2.93059	0.29433
H71	Cholesteatoma of middle ear	H73	Other disorders of tympanic membrane	92	6.76158	1.52953e-39	7.5103	6.12244	0.815205
J12	Viral pneumonia, NEC	J16	Pneumonia due to other infectious organisms, NEC	79	9.83749	9.33287e-45	8.02387	11.3541	1.41504
J44	Other chronic obstructive pulmonary disease	C32	Malignant neoplasm of larynx	56	5.0401	8.06533e-17	3.79621	5.42147	1.42813
N13	Obstructive and reflux uropathy	C66	Malignant neoplasm of ureter	34	51.9541	8.93249e-41	31.145	88.4504	2.83996
N43	Hydrocele and spermatocele	N48	Other disorders of penis	220	7.01023	9.95148e-102	2.61384	0	0
I64	Stroke, not specified as haemorrhage or infarction	L89	Decubitus ulcer and pressure area	70	12.1164	4.3406e-45	10.6652	13.1189	1.23006
G63	Polyneuropathy in diseases classified elsewhere	I21	Acute myocardial infarction	112	4.07484	8.56047e-29	3.07281	5.15572	1.67785
I09	Other rheumatic heart diseases	K05	Gingivitis and periodontal diseases	30	4.35673	4.718e-06	4.16964	4.49197	1.0773
I65	Occlusion and stenosis of precerebral arteries, not resulting in cerebral infarction	I70	Atherosclerosis	80	4.94875	5.6644e-25	5.54278	3.49386	0.630344
I35	Nonrheumatic aortic valve disorders	I51	Complications and ill-defined descriptions of heart disease	27	6.95608	1.27558e-09	8.56635	5.91826	0.690873
O12	Gestational [pregnancy- induced] oedema and proteinuria without hypertension	N92	Excessive, frequent and irregular menstruation	45	4.03112	1.50407e-09	0	2.53728	0
G37	Other demyelinating diseases of central nervous system	G95	Other diseases of spinal cord	25	61.8982	4.36648e-31	77.0234	41.2197	0.535158
F00	Dementia in Alzheimerfs disease(G30.-)	I66	Occlusion and stenosis of cerebral arteries, not resulting in cerebral infarction	57	4.22469	8.56775e-14	4.2227	4.29395	1.01687
C67	Malignant neoplasm of bladder	N18	Chronic kidney disease	47	7.66786	6.93082e-21	5.39678	7.8158	1.44823
H71	Cholesteatoma of middle ear	H95	Postprocedural disorders of ear and mastoid process, NEC	50	145.661	1.35079e-83	138.008	150.551	1.09088
N28	Other disorders of kidney and ureter, NEC	N03	Chronic nephritic syndrome	37	4.44148	1.93652e-08	4.00699	4.75029	1.1855
F31	Bipolar affective disorder	F29	Unspecified nonorganic psychosis	96	38.972	3.00438e-109	47.9568	33.8007	0.704816
F43	Reaction to severe stress, and adjustment disorders	F20	Schizophrenia	174	7.16539	5.49457e-81	9.02671	6.28438	0.696198
K08	Other disorders of teeth and supporting structures	K00	Disorders of tooth development and eruption	70	8.53563	1.86503e-35	6.50077	10.4697	1.61054
H33	Retinal detachments and breaks	N18	Chronic kidney disease	107	4.0676	2.58202e-27	3.31993	4.62864	1.3942
E22	Hyperfunction of pituitary gland	O83	Other assisted single delivery	27	4.30509	5.56026e-05	0	2.86446	0
B01	Varicella[chickenpox]	H50	Other strabismus	780	4.08447	3.51873e-218	3.06992	5.07356	1.65267
O44	Placenta praevia	O82	Single delivery by caesarean section	229	41.6	5.11139e-273	0	26.1829	0
N97	Female infertility	O80	Single spontaneous delivery	3313	12.8391	0	0	8.08641	0
A49	Bacterial infection of unspecified site	Q10	Congenital malformations of eyelid, lacrimal apparatus and orbit	23	4.37632	0.000719591	4.57514	4.09846	0.89581
A74	Other diseases caused by chlamydiae	A60	Anogenital herpesviral [herpes simplex] infection	25	4.93359	1.49346e-05	3.93735	4.45017	1.13024
G81	Hemiplegia	E16	Other disorders of pancreatic internal secretion	50	4.36748	2.86409e-12	4.2463	4.28892	1.01004
O23	Infections of genitourinary tract in pregnancy	O75	Other complications of labour and delivery, NEC	27	27.3614	1.91683e-24	0	17.2196	0
G62	Other polyneuropathies	G63	Polyneuropathy in diseases classified elsewhere	276	7.05556	9.18484e-129	8.05249	5.63349	0.699596
N97	Female infertility	A74	Other diseases caused by chlamydiae	29	4.65705	2.32245e-06	0	3.35033	0
I42	Cardiomyopathy	I20	Angina pectoris	204	4.03071	2.0749e-54	3.512	4.34774	1.23797
B15	Acute hepatitis A	B16	Acute hepatitis B	30	4.35471	5.05594e-06	4.00777	4.52963	1.13021
N48	Other disorders of penis	N51	Disorders of male genital organs in diseases classified elsewhere	58	7.98001	2.64267e-27	2.96432	0	0
J10	Influenza due to identified seasonal influenza virus	K03	Other diseases of hard tissues of teeth	161	4.32949	6.97862e-46	3.87427	4.74858	1.22567
L22	Diaper [napkin] dermatitis	Q10	Congenital malformations of eyelid, lacrimal apparatus and orbit	104	8.42902	1.40272e-53	6.88078	9.37848	1.363
P24	Neonatal aspiration syndromes	H66	Suppurative and unspecified otitis media	74	4.82239	1.66381e-22	4.30301	5.06249	1.1765
C65	Malignant neoplasm of renal pelvis	C64	Malignant neoplasm of kidney, except renal pelvis	32	284.471	8.80934e-62	193.785	394.304	2.03474
N40	Hyperplasia of prostate	G23	Other degenerative diseases of basal ganglia	32	4.17265	3.85067e-06	3.25977	0	0
H44	Disorders of globe	H17	Corneal scars and opacities	38	4.88514	5.27509e-10	4.55253	5.13355	1.12763
K80	Cholelithiasis	K85	Acute pancreatitis	233	5.56807	5.37044e-88	5.53968	5.25455	0.948529
I63	Cerebral infarction	I64	Stroke, not specified as haemorrhage or infarction	1143	13.5275	0	13.1674	13.4332	1.02018
I06	Rheumatic aortic valve diseases	I08	Multiple valve diseases	27	170.614	1.39086e-45	176.392	166.002	0.941101
F06	Other mental disorders due to brain damage and dysfunction and to physical disease	G31	Other degenerative diseases of nervous system NEC	135	9.06725	2.17948e-74	10.6684	8.17543	0.766323
O80	Single spontaneous delivery	O22	Venous complications and haemorrhoids in pregnancy	27	9.41186	1.15176e-12	0	5.98336	0
O60	Preterm labour and delivery	O23	Infections of genitourinary tract in pregnancy	51	15.2965	8.22118e-37	0	9.62709	0
C71	Malignant neoplasm of brain	D32	Benign neoplasm of meninges	30	59.918	1.61322e-37	99.5133	50.1486	0.503939
N48	Other disorders of penis	E34	Other endocrine disorders	192	5.29959	1.28558e-68	4.09368	0	0
B08	Other viral infections characterized by skin and mucous membrane lesions, NEC	B01	Varicella[chickenpox]	9253	7.315	0	5.47235	9.0838	1.65995
D68	Other coagulation defects	C01	Malignant neoplasm of base of tongue	40	32.9836	6.32955e-41	29.7977	33.5003	1.12426
O60	Preterm labour and delivery	O84	Multiple delivery	75	99.4603	1.01956e-114	0	62.5967	0
B26	Mumps	M92	Other juvenile osteochondrosis	68	6.74884	2.40201e-28	4.81033	7.77189	1.61567
I80	Phlebitis and thrombophlebitis	I83	Varicose veins of lower extremities	165	5.62901	2.63922e-62	7.58853	4.8929	0.644776
I61	Intracerebral haemorrhage	G91	Hydrocephalus	98	31.9308	2.39645e-103	26.1648	35.6487	1.36247
F03	Unspecified dementia	A41	Other sepsis	257	22.636	4.2835e-239	21.8815	23.8629	1.09055
H53	Visual disturbances	H54	Visual impairment including blindness (binocular or monocular)	41	5.53827	7.42289e-13	4.81691	5.93585	1.23229
O20	Haemorrhage in early pregnancy	O26	Maternal care for other conditions predominantly related to pregnancy	566	18.3789	0	0	11.5644	0
N94	Pain and other conditions associated with female genital organs and menstrual cycle	O20	Haemorrhage in early pregnancy	724	5.16122	6.05413e-260	0	3.24849	0
D32	Benign neoplasm of meninges	D43	Neoplasm of uncertain or unknown behaviour of brain and central nervous system	40	91.7868	2.23287e-58	136.265	77.7843	0.57083
I71	Aortic aneurysm and dissection	F00	Dementia in Alzheimerfs disease(G30.-)	44	4.20389	7.29766e-10	4.02364	4.84666	1.20455
Q38	Other congenital malformations of tongue, mouth and pharynx	F80	Specific developmental disorders of speech and language	43	14.7775	6.38881e-30	8.27912	28.4401	3.43517
I61	Intracerebral haemorrhage	G21	Secondary parkinsonism	36	7.70336	2.73606e-15	4.46823	11.0589	2.47502
C67	Malignant neoplasm of bladder	C65	Malignant neoplasm of renal pelvis	26	153.508	1.52422e-42	95.5152	246.172	2.57731
H27	Other disorders of lens	I46	Cardiac arrest	23	5.84524	3.23185e-06	4.53135	7.58533	1.67397
O33	Maternal care for known or suspected disproportion	O34	Maternal care for known or suspected abnormality of pelvic organs	193	31.5239	1.34417e-205	0	19.8396	0
O90	Complications of the puerperium, NEC	O72	Postpartum haemorrhage	32	14.1759	6.58516e-21	0	8.92154	0
N18	Chronic kidney disease	I48	Atrial fibrillation and flutter	102	4.20951	4.68507e-27	3.4709	4.38056	1.26208
O21	Excessive vomiting in pregnancy	O32	Maternal care for known or suspected malpresentation of fetus	74	16.1931	1.79497e-56	0	10.1906	0
I25	Chronic ischaemic heart disease	I22	Subsequent myocardial infarction	38	14.7154	6.23897e-26	14.4978	11.0076	0.759256
Q42	Congenital absence, atresia and stenosis of large intestine	J21	Acute bronchiolitis	27	4.47972	1.92977e-05	3.90158	5.11333	1.31058
F79	Unspecified mental retardation	F72	Severe mental retardation	26	656.483	6.63762e-59	286.508	1487.2	5.19079
O80	Single spontaneous delivery	O10	Pre-existing hypertension complicating pregnancy, childbirth and the puerperium	29	8.16583	2.88297e-12	0	5.25028	0
E02	Subclinical iodine-deficiency hypothyroidism	E03	Other hypothyroidism	72	8.80596	1.28904e-37	8.37833	7.4283	0.886609
P38	Omphalitis of newborn with or without mild haemorrhage	L92	Granulomatous disorders of skin and subcutaneous tissue	40	7.18993	2.63224e-16	6.15041	8.25483	1.34216
N77	Vulvovaginal ulceration and inflammation in diseases classified elsewhere	O63	Long labour	45	4.40408	7.93194e-11	0	2.77185	0
F05	Delirium, not induced by alcohol and other psychoactive substances	A41	Other sepsis	25	19.4966	6.56797e-19	14.894	23.8963	1.60442
F22	Persistent delusional disorders	F33	Recurrent depressive disorder	26	6.11124	6.7465e-08	6.06639	6.70426	1.10515
P39	Other infections specific to the perinatal period	B09	Unspecified viral infection characterized by skin and mucous membrane lesions	71	8.58745	3.33946e-36	6.23598	11.2149	1.79841
E05	Thyrotoxicosis[hyperthyroidism]	H06	Disorders of lacrimal system and orbit in diseases classified elsewhere	208	9.24481	2.33884e-117	20.8555	6.7978	0.325948
C73	Malignant neoplasm of thyroid gland	C77	Secondary and unspecified malignant neoplasm of lymph nodes	89	32.0152	1.30708e-93	53.9111	29.7928	0.552628
O83	Other assisted single delivery	O47	False labour	78	6.30177	5.38631e-31	0	3.96587	0
L44	Other papulosquamous disorders	L42	Pityriasis rosea	37	4.01609	3.34831e-07	2.82033	4.89534	1.73573
N11	Chronic tubulo-interstitial nephritis	N05	Unspecified nephritic syndrome	25	4.00436	0.000931581	8.03124	3.34898	0.416994
I69	Sequelae of cerebrovascular disease	G20	Parkinsonfs disease	306	9.10805	1.28399e-172	8.46542	9.64961	1.13989
N83	Noninflammatory disorders of ovary, fallopian tube and broad ligament	N97	Female infertility	658	5.55655	1.96919e-253	0	3.50208	0
O24	Diabetes mellitus in pregnancy	O91	Infections of breast associated with childbirth	282	20.776	1.64514e-252	0	13.116	0
I69	Sequelae of cerebrovascular disease	F05	Delirium, not induced by alcohol and other psychoactive substances	52	7.12653	5.83536e-22	8.09686	5.52018	0.681767
O26	Maternal care for other conditions predominantly related to pregnancy	O41	Other disorders of amniotic fluid and membranes	43	21.4833	1.73321e-36	0	13.5246	0
F05	Delirium, not induced by alcohol and other psychoactive substances	I69	Sequelae of cerebrovascular disease	31	8.70876	3.28879e-14	5.15088	12.7442	2.47417
Q69	Polydactyly	B08	Other viral infections characterized by skin and mucous membrane lesions, NEC	75	5.57953	1.48028e-26	4.90809	5.47047	1.11458
N17	Acute renal failure	E87	Other disorders of fluid, electrolyte and acid-base balance	55	9.35738	3.52325e-29	9.24217	9.38267	1.0152
D12	Benign neoplasm of colon, rectum, anus and anal canal	C20	Malignant neoplasm of rectum	359	7.71337	7.4893e-180	5.98913	8.88584	1.48366
I63	Cerebral infarction	G82	Paraplegia and tetraplegia	265	8.02922	7.34685e-136	7.10817	8.55215	1.20314
P07	Disorders related to short gestation and low birth weight, NEC	H35	Other retinal disorders	541	8.71626	1.36798e-300	8.28266	9.05558	1.09332
M92	Other juvenile osteochondrosis	B26	Mumps	69	6.22049	9.91491e-27	4.79065	4.28152	0.893724
G40	Epilepsy	G83	Other paralytic syndromes	31	4.02505	1.65223e-05	3.53359	4.26172	1.20606
D41	Neoplasm of uncertain or unknown behaviour of urinary organs	C67	Malignant neoplasm of bladder	69	116.175	5.018e-110	87.3625	114.809	1.31417
J05	Acute obstructive laryngitis [croup] and epiglottitis	A87	Viral meningitis	186	4.05283	2.17526e-49	3.46346	4.26867	1.23249
N88	Other noninflammatory disorders of cervix uteri	N97	Female infertility	87	4.28986	3.41416e-23	0	2.70291	0
K83	Other diseases of biliary tract	K85	Acute pancreatitis	61	8.99951	9.04734e-32	5.55564	12.8923	2.32058
P39	Other infections specific to the perinatal period	B34	Viral infection of unspecified site	49	5.29032	3.26368e-15	4.4438	5.65479	1.27251
F01	Vascular dementia	I50	Heart failure	93	5.40306	2.01894e-32	5.56377	5.31389	0.955088
O24	Diabetes mellitus in pregnancy	O47	False labour	309	22.3911	1.52056e-286	0	14.1352	0
D69	Purpura and other haemorrhagic conditions	D68	Other coagulation defects	50	8.28565	7.39408e-24	7.076	9.01477	1.27399
G91	Hydrocephalus	G20	Parkinsonfs disease	43	14.3653	1.85117e-29	17.1499	11.2262	0.654589
G40	Epilepsy	F07	Personality and behavioural disorders due to brain disease, damage and dysfunction	59	6.03133	1.03409e-21	7.14438	4.20075	0.58798
O86	Other puerperal infections	O99	Other maternal diseases classifiable elsewhere but complicating pregnancy, childbirth and the puerperium	343	7.21539	1.4879e-163	0	4.54141	0
G20	Parkinsonfs disease	G91	Hydrocephalus	33	13.7519	2.9586e-21	12.9989	14.5828	1.12185
K56	Paralytic ileus and intestinal obstruction without hernia	K43	Ventral hernia	28	4.14679	6.361e-05	5.25893	3.21155	0.610685
Q65	Congenital deformities of hip	L22	Diaper [napkin] dermatitis	40	12.9188	1.80675e-25	7.22403	17.5805	2.43361
A15	Respiratory tuberculosis, bacteriologically and histologically confirmed	A16	Respiratory tuberculosis, not confirmed bacteriologically or histologically	1280	33.6904	0	28.6415	34.6211	1.20877
N40	Hyperplasia of prostate	N35	Urethral stricture	238	10.0197	1.48477e-141	4.67617	0	0
H30	Chorioretinal inflammation	H35	Other retinal disorders	423	5.31766	3.2734e-156	6.43388	4.24282	0.65945
C19	Malignant neoplasm of rectosigmoid junction	C20	Malignant neoplasm of rectum	174	119.807	1.21234e-284	92.3633	140.887	1.52536
C18	Malignant neoplasm of colon	C34	Malignant neoplasm of bronchus and lung	96	6.5212	4.55104e-40	4.78131	7.51487	1.57172
O72	Postpartum haemorrhage	N61	Inflammatory disorders of breast	59	9.74935	1.73448e-32	0	6.22708	0
O65	Obstructed labour due to maternal pelvic abnormality	O91	Infections of breast associated with childbirth	28	16.4688	1.27446e-19	0	10.3655	0
F90	Hyperkinetic disorders	M21	Other acquired deformities of limbs	56	4.65508	2.42437e-15	4.6389	2.31035	0.498038
K74	Fibrosis and cirrhosis of liver	K85	Acute pancreatitis	85	4.80189	8.22678e-26	4.43614	3.68405	0.830463
B09	Unspecified viral infection characterized by skin and mucous membrane lesions	Q10	Congenital malformations of eyelid, lacrimal apparatus and orbit	24	5.61851	2.75073e-06	4.17033	7.11344	1.70573
C50	Malignant neoplasm of breast	D48	Neoplasm of uncertain or unknown behaviour of other and unspecified sites	33	5.51384	1.14103e-09	0	4.60376	0
L60	Nail disorders	Q84	Other congenital malformations of integument	30	7.9086	1.92844e-12	9.8936	6.8601	0.693388
E28	Ovarian dysfunction	O83	Other assisted single delivery	57	5.47139	6.8748e-19	0	3.44639	0
M93	Other osteochondropathies	M92	Other juvenile osteochondrosis	41	9.9082	7.33388e-22	7.89507	10.8213	1.37064
G20	Parkinsonfs disease	F31	Bipolar affective disorder	36	4.23468	1.50579e-07	4.25782	4.22115	0.991388
D36	Benign neoplasm of other and unspecified sites	D16	Benign neoplasm of bone and articular cartilage	27	5.7847	8.86128e-08	8.70042	3.16763	0.364078
G21	Secondary parkinsonism	L89	Decubitus ulcer and pressure area	44	23.0084	1.00076e-38	23.5066	22.4193	0.953744
O63	Long labour	O20	Haemorrhage in early pregnancy	50	4.76688	8.89986e-14	0	3.00011	0
P83	Other conditions of integument specific to fetus and newborn	K40	Inguinal hernia	90	10.5854	4.55974e-54	7.02224	2.58325	0.367867
J47	Bronchiectasis	C34	Malignant neoplasm of bronchus and lung	180	4.20456	6.12218e-50	3.94702	4.03273	1.02171
B80	Enterobiasis	B08	Other viral infections characterized by skin and mucous membrane lesions, NEC	97	4.29246	2.33729e-26	2.99947	5.7031	1.90137
B17	Other acute viral hepatitis	B19	Unspecified viral hepatitis	52	5.42076	8.85584e-17	4.8033	5.84929	1.21777
L81	Other disorders of pigmentation	Q82	Other congenital malformations of skin	26	5.62705	4.20959e-07	10.5763	4.12895	0.390395
M00	Pyogenic arthritis	A41	Other sepsis	57	4.9734	5.6082e-17	3.49089	6.3516	1.81948
C22	Malignant neoplasm of liver and intrahepatic bile ducts	J90	Pleural effusion, NEC	28	6.34946	3.83451e-09	4.34766	8.75272	2.0132
O86	Other puerperal infections	O24	Diabetes mellitus in pregnancy	204	5.74427	4.94143e-79	0	3.61822	0
D27	Benign neoplasm of ovary	C54	Malignant neoplasm of corpus uteri	23	4.92315	8.45381e-05	0	3.09754	0
N18	Chronic kidney disease	F00	Dementia in Alzheimerfs disease(G30.-)	209	4.20322	1.55275e-58	4.29982	4.69753	1.0925
M80	Osteoporosis with pathological fracture	M81	Osteoporosis without pathological fracture	1860	4.43446	0	13.5968	3.15915	0.232346
O42	Premature rupture of membranes	O81	Single delivery by forceps and vacuum extractor	49	9.54586	5.05859e-26	0	6.00772	0
D27	Benign neoplasm of ovary	K66	Other disorders of peritoneum	44	5.64838	2.45431e-14	0	4.54397	0
O66	Other obstructed labour	O86	Other puerperal infections	36	27.3539	9.06229e-34	0	17.2166	0
N04	Nephrotic syndrome	N17	Acute renal failure	34	5.55458	3.75384e-10	4.89346	6.1607	1.25897
O35	Maternal care for known or suspected fetal abnormality and damage	O86	Other puerperal infections	99	42.2157	1.56513e-116	0	26.5703	0
I11	Hypertensive heart disease	I42	Cardiomyopathy	203	4.87266	1.25407e-66	5.06811	4.54499	0.896782
F06	Other mental disorders due to brain damage and dysfunction and to physical disease	L89	Decubitus ulcer and pressure area	57	7.3271	5.38493e-25	7.25192	7.36732	1.01591
I67	Other cerebrovascular diseases	I65	Occlusion and stenosis of precerebral arteries, not resulting in cerebral infarction	307	5.88988	5.24517e-123	6.03137	5.77307	0.957173
N48	Other disorders of penis	F84	Pervasive developmental disorders	53	5.88696	1.06187e-18	2.81083	0	0
N92	Excessive, frequent and irregular menstruation	O32	Maternal care for known or suspected malpresentation of fetus	175	5.65447	3.32592e-66	0	3.55639	0
N91	Absent, scanty and rare menstruation	O23	Infections of genitourinary tract in pregnancy	797	6.85009	0	0	4.30521	0
F92	Mixed disorders of conduct and emotions	F90	Hyperkinetic disorders	56	21.4154	1.66024e-48	16.9204	32.1285	1.8988
N13	Obstructive and reflux uropathy	N20	Calculus of kidney and ureter	813	8.45601	0	7.85884	8.54403	1.08719
P59	Neonatal jaundice from other and unspecified causes	A38	Scarlet fever	94	5.1986	1.92447e-31	3.60245	6.91782	1.92031
B01	Varicella[chickenpox]	Q67	Congenital musculoskeletal deformities of head, face, spine and chest	57	5.12494	1.61094e-17	4.35043	4.29999	0.988406
D13	Benign neoplasm of other and ill-defined parts of digestive system	C78	Secondary malignant neoplasm of respiratory and digestive organs	57	4.11665	2.73099e-13	3.92084	3.99703	1.01943
I63	Cerebral infarction	G12	Spinal muscular atrophy and related syndromes	46	5.79252	1.65182e-15	5.17007	6.02728	1.1658
K85	Acute pancreatitis	K80	Cholelithiasis	370	7.96282	1.00664e-190	7.21658	8.42962	1.16809
O80	Single spontaneous delivery	O36	Maternal care for other known or suspected fetal problems	291	6.73101	2.4521e-130	0	4.23254	0
C18	Malignant neoplasm of colon	C16	Malignant neoplasm of stomach	106	6.32572	2.23956e-43	4.63772	7.5275	1.6231
E11	Type 2 diabetes mellitus	G63	Polyneuropathy in diseases classified elsewhere	2544	5.77578	0	5.50226	5.72462	1.04041
I21	Acute myocardial infarction	J81	Pulmonary oedema	46	13.2866	3.17295e-30	10.3608	17.3878	1.67823
D25	Leiomyoma of uterus	D39	Neoplasm of uncertain or unknown behaviour of female genital organs	99	4.16108	1.06665e-25	0	2.61685	0
O14	Pre-eclampsia	O86	Other puerperal infections	26	13.1887	1.19868e-15	0	8.30092	0
I82	Other venous embolism and thrombosis	I50	Heart failure	27	4.45044	2.69572e-05	3.52559	5.17711	1.46844
P51	Umbilical haemorrhage of newborn	L20	Atopic dermatitis	77	6.10849	5.72052e-30	4.76317	7.33725	1.54041
A56	Other sexually transmitted chlamydial diseases	N41	Inflammatory diseases of prostate	378	4.57705	3.63186e-119	4.08374	0	0
O92	Other disorders of breast and lactation associated with childbirth	O42	Premature rupture of membranes	32	5.73394	1.00221e-09	0	3.6118	0
O36	Maternal care for other known or suspected fetal problems	O92	Other disorders of breast and lactation associated with childbirth	92	14.8873	7.34473e-68	0	9.37142	0
D39	Neoplasm of uncertain or unknown behaviour of female genital organs	D27	Benign neoplasm of ovary	198	26.4469	6.13787e-197	0	16.6452	0
O20	Haemorrhage in early pregnancy	O33	Maternal care for known or suspected disproportion	253	16.1051	2.30708e-199	0	10.133	0
B18	Chronic viral hepatitis	K74	Fibrosis and cirrhosis of liver	1442	13.9268	0	11.6757	14.7358	1.26209
L01	Impetigo	F93	Emotional disorders with onset specific to childhood	239	4.06537	2.21528e-64	3.30163	4.60351	1.39431
O62	Abnormalities of forces of labour	O86	Other puerperal infections	26	14.0568	2.55689e-16	0	8.84731	0
I06	Rheumatic aortic valve diseases	I35	Nonrheumatic aortic valve disorders	40	91.7674	2.02089e-58	165.609	54.8836	0.331405
F00	Dementia in Alzheimerfs disease(G30.-)	J90	Pleural effusion, NEC	61	6.20327	3.39549e-23	4.64188	8.10534	1.74613
N92	Excessive, frequent and irregular menstruation	O91	Infections of breast associated with childbirth	470	4.80111	9.31217e-156	0	3.01976	0
G81	Hemiplegia	I69	Sequelae of cerebrovascular disease	1181	35.2594	0	30.1242	38.9194	1.29197
C06	Malignant neoplasm of other and unspecified parts of mouth	K02	Dental caries	32	7.04156	3.62383e-12	4.93817	9.16175	1.85529
G63	Polyneuropathy in diseases classified elsewhere	N19	Unspecified kidney failure	33	5.57913	8.38184e-10	4.46995	6.55142	1.46566
G03	Meningitis due to other and unspecified causes	I88	Nonspecific lymphadenitis	123	4.28995	4.89313e-34	3.96313	4.55518	1.14939
O24	Diabetes mellitus in pregnancy	O28	Abnormal findings on antenatal screening of mother	30	11.788	3.60654e-17	0	7.44152	0
D64	Other anaemias	D51	Vitamin B12 deficiency anaemia	52	8.74707	5.84673e-26	13.3854	7.48264	0.559013
P81	Other disturbances of temperature regulation of newborn	J21	Acute bronchiolitis	24	5.03527	1.87057e-05	4.3914	5.66477	1.28997
H27	Other disorders of lens	L89	Decubitus ulcer and pressure area	33	4.50246	2.50466e-07	3.40808	5.4359	1.595
P23	Congenital pneumonia	B08	Other viral infections characterized by skin and mucous membrane lesions, NEC	32	7.58462	3.66001e-13	6.1067	8.51775	1.39482
N05	Unspecified nephritic syndrome	N03	Chronic nephritic syndrome	98	20.8074	7.01281e-86	22.9981	19.8981	0.865209
C22	Malignant neoplasm of liver and intrahepatic bile ducts	D37	Neoplasm of uncertain or unknown behaviour of oral cavity and digestive organs	53	8.3311	1.29814e-25	6.45887	9.95208	1.54084
J96	Respiratory failure, NEC	I50	Heart failure	26	7.99128	1.59448e-10	5.12281	10.1746	1.98614
J05	Acute obstructive laryngitis [croup] and epiglottitis	B01	Varicella[chickenpox]	1972	4.55007	0	3.8533	4.83762	1.25545
O26	Maternal care for other conditions predominantly related to pregnancy	N97	Female infertility	216	4.17845	3.78243e-60	0	2.63179	0
C50	Malignant neoplasm of breast	I97	Postprocedural disorders of circulatory system, NEC	78	185.062	6.72828e-140	0	133.546	0
C34	Malignant neoplasm of bronchus and lung	C78	Secondary malignant neoplasm of respiratory and digestive organs	167	47.8446	9.09917e-207	35.3863	59.2512	1.67441
F29	Unspecified nonorganic psychosis	F10	Mental and behavioural disorders due to use of alcohol	31	8.26673	1.45279e-13	8.34357	6.85452	0.821533
P54	Other neonatal haemorrhages	J21	Acute bronchiolitis	23	5.03329	4.39084e-05	3.93345	6.10691	1.55256
G22	Parkinsonism in diseases classified elsewhere	G25	Other extrapyramidal and movement disorders	28	10.3775	1.99198e-14	6.43731	13.1717	2.04615
P70	Transitory disorders of carbohydrate metabolism specific to fetus and newborn	H66	Suppurative and unspecified otitis media	32	5.3859	3.59064e-09	4.40183	6.37368	1.44796
F43	Reaction to severe stress, and adjustment disorders	F63	Habit and impulse disorders	36	6.90574	8.75872e-14	10.6259	2.58258	0.243045
N97	Female infertility	N80	Endometriosis	470	4.52244	1.87595e-146	0	2.84841	0
N70	Salpingitis and oophoritis	N73	Other female pelvic inflammatory diseases	1445	4.50457	0	0	2.83452	0
I67	Other cerebrovascular diseases	G82	Paraplegia and tetraplegia	76	4.61	1.17921e-21	3.92981	5.25035	1.33603
G63	Polyneuropathy in diseases classified elsewhere	M86	Osteomyelitis	40	6.05055	9.54274e-14	4.97253	6.8883	1.38527
F43	Reaction to severe stress, and adjustment disorders	F22	Persistent delusional disorders	56	6.62288	2.36172e-22	8.78884	5.46648	0.62198
D32	Benign neoplasm of meninges	D42	Neoplasm of uncertain or unknown behaviour of meninges	37	425.624	3.70556e-78	712.07	338.152	0.474886
G31	Other degenerative diseases of nervous system NEC	F01	Vascular dementia	73	9.26363	1.8943e-39	10.1749	8.74654	0.859618
C25	Malignant neoplasm of pancreas	E10	Type 1 diabetes mellitus	41	8.94261	3.07092e-20	9.70398	7.43647	0.766333
K08	Other disorders of teeth and supporting structures	K02	Dental caries	552	13.0754	0	11.1558	14.498	1.2996
H47	Other disorders of optic[2nd] nerve and visual pathways	H46	Optic neuritis	79	65.3229	1.03507e-106	60.0842	64.8766	1.07976
N74	Female pelvic inflammatory disorders in diseases classified elsewhere	N97	Female infertility	136	4.91088	3.01876e-44	0	3.09209	0
L43	Lichen planus	L40	Psoriasis	86	4.26744	9.72474e-23	3.89621	4.41434	1.13298
G93	Other disorders of brain	F01	Vascular dementia	51	4.30997	2.37742e-12	4.51062	4.20335	0.931877
N20	Calculus of kidney and ureter	N21	Calculus of lower urinary tract	2438	19.8112	0	16.9003	17.7862	1.05242
K62	Other diseases of anus and rectum	C18	Malignant neoplasm of colon	256	4.2061	3.17025e-72	3.75827	4.23693	1.12736
G45	Transient cerebral ischaemic attacks and related syndromes	I69	Sequelae of cerebrovascular disease	1010	5.65025	0	5.95132	5.38547	0.90492
O20	Haemorrhage in early pregnancy	O13	Gestational [pregnancy-induced] hypertension	39	22.0488	3.72056e-33	0	13.872	0
N98	Complications associated with artificial fertilization	O60	Preterm labour and delivery	30	43.286	2.17894e-33	0	27.2435	0
O28	Abnormal findings on antenatal screening of mother	O82	Single delivery by caesarean section	266	22.3675	3.52201e-247	0	14.0778	0
P59	Neonatal jaundice from other and unspecified causes	P36	Bacterial sepsis of newborn	46	125.859	3.89431e-73	76.9331	200.637	2.60794
I12	Hypertensive renal disease	N19	Unspecified kidney failure	57	15.8757	2.45265e-42	14.6448	15.8687	1.08358
P12	Birth injury to scalp	J21	Acute bronchiolitis	60	4.98264	2.5143e-18	4.92071	4.59622	0.934058
O81	Single delivery by forceps and vacuum extractor	N86	Erosion and ectropion of cervix uteri	272	5.11481	2.76413e-95	0	3.22219	0
I64	Stroke, not specified as haemorrhage or infarction	F00	Dementia in Alzheimerfs disease(G30.-)	233	6.70369	5.35705e-104	8.33165	6.0666	0.728139
O70	Perineal laceration during delivery	O80	Single spontaneous delivery	31	12.9649	3.90403e-19	0	8.15997	0
C71	Malignant neoplasm of brain	G81	Hemiplegia	39	22.1145	2.43668e-33	22.0049	20.8037	0.945414
C25	Malignant neoplasm of pancreas	D13	Benign neoplasm of other and ill-defined parts of digestive system	71	8.83398	4.67477e-37	8.34159	8.88629	1.0653
Q38	Other congenital malformations of tongue, mouth and pharynx	E34	Other endocrine disorders	28	4.82039	2.24418e-06	3.15576	7.33477	2.32424
D16	Benign neoplasm of bone and articular cartilage	C40	Malignant neoplasm of bone and articular cartilage of limbs	34	157.557	6.37461e-57	190.772	114.06	0.597889
K80	Cholelithiasis	K87	Disorders of gallbladder, biliary tract and pancreas in diseases classified elsewhere	23	10.2254	4.45347e-11	6.70863	13.0726	1.94862
I63	Cerebral infarction	I66	Occlusion and stenosis of cerebral arteries, not resulting in cerebral infarction	695	9.20093	0	9.31575	8.8818	0.953418
J91	Pleural effusion in conditions classified elsewhere	J90	Pleural effusion, NEC	30	78.7055	4.54828e-41	44.1696	129.79	2.93844
N91	Absent, scanty and rare menstruation	O99	Other maternal diseases classifiable elsewhere but complicating pregnancy, childbirth and the puerperium	2034	6.70075	0	0	4.21209	0
O80	Single spontaneous delivery	O20	Haemorrhage in early pregnancy	1199	5.03077	0	0	3.16341	0
I12	Hypertensive renal disease	I11	Hypertensive heart disease	333	4.25975	1.35332e-96	4.64783	3.88533	0.835945
J98	Other respiratory disorders	A16	Respiratory tuberculosis, not confirmed bacteriologically or histologically	287	6.47235	8.38072e-125	5.4401	7.04458	1.29494
H34	Retinal vascular occlusions	H54	Visual impairment including blindness (binocular or monocular)	23	6.71306	2.1784e-07	8.1636	4.84157	0.593068
O20	Haemorrhage in early pregnancy	O75	Other complications of labour and delivery, NEC	65	17.5045	3.34262e-51	0	11.0134	0
N19	Unspecified kidney failure	I12	Hypertensive renal disease	39	20.4713	4.4506e-32	22.1611	16.4332	0.741533
C22	Malignant neoplasm of liver and intrahepatic bile ducts	C18	Malignant neoplasm of colon	77	8.93508	1.05634e-40	7.15412	9.2355	1.29093
B01	Varicella[chickenpox]	B07	Viral warts	2809	4.19118	0	3.45396	4.70542	1.36233
N20	Calculus of kidney and ureter	C67	Malignant neoplasm of bladder	126	4.45741	1.96976e-36	3.05936	5.98841	1.9574
C34	Malignant neoplasm of bronchus and lung	C16	Malignant neoplasm of stomach	67	4.51949	2.64116e-18	3.39128	4.22837	1.24684
M49	Spondylopathies in diseases classified elsewhere	M96	Postprocedural musculoskeletal disorders, NEC	153	5.43059	1.68734e-55	6.35368	4.97904	0.783647
J09	Influenza due to identified zoonotic or pandemic influenza virus	E34	Other endocrine disorders	93	4.68867	9.36404e-28	3.35953	6.0293	1.79469
I61	Intracerebral haemorrhage	G93	Other disorders of brain	61	4.10581	2.0539e-14	3.77036	4.35981	1.15634
N03	Chronic nephritic syndrome	I15	Secondary hypertension	28	5.22783	3.56525e-07	6.29123	4.55983	0.724791
O82	Single delivery by caesarean section	O33	Maternal care for known or suspected disproportion	171	5.57398	8.49897e-64	0	3.50593	0
K86	Other diseases of pancreas	K85	Acute pancreatitis	183	19.7545	4.52613e-159	22.4854	12.7238	0.565866
I61	Intracerebral haemorrhage	G41	Status epilepticus	31	25.8481	8.35998e-28	21.2831	28.5793	1.34282
F03	Unspecified dementia	I46	Cardiac arrest	66	20.1461	5.8077e-56	14.7638	28.2121	1.91089
L20	Atopic dermatitis	F82	Specific developmental disorder of motor function	34	4.7447	4.03899e-08	3.06744	7.41931	2.41873
P22	Respiratory distress of newborn	B08	Other viral infections characterized by skin and mucous membrane lesions, NEC	202	7.78548	1.02371e-101	5.55607	10.2072	1.83713
F31	Bipolar affective disorder	G21	Secondary parkinsonism	28	6.89067	5.44082e-10	8.80754	5.81507	0.660237
O33	Maternal care for known or suspected disproportion	O32	Maternal care for known or suspected malpresentation of fetus	32	13.6361	2.07936e-20	0	8.58189	0
P78	Other perinatal digestive system disorders	A08	Viral and other specified intestinal infections	291	5.08742	3.57649e-102	4.04801	6.01342	1.48553
I25	Chronic ischaemic heart disease	I20	Angina pectoris	2412	5.09616	0	4.75056	5.11491	1.0767
C03	Malignant neoplasm of gum	K08	Other disorders of teeth and supporting structures	24	7.64161	4.89559e-09	7.538	8.03932	1.06651
F79	Unspecified mental retardation	F70	Mild mental retardation	55	263.904	1.33634e-106	165.799	400.821	2.41751
H40	Glaucoma	H48	Disorders of optic[2nd] nerve and visual pathways in diseases classified elsewhere	25	5.18415	6.24217e-06	5.46742	4.88947	0.894292
L01	Impetigo	M92	Other juvenile osteochondrosis	629	4.10062	7.67404e-176	3.27636	4.49614	1.3723
O30	Multiple gestation	O47	False labour	69	26.7701	6.60479e-67	0	16.8486	0
A74	Other diseases caused by chlamydiae	N97	Female infertility	33	7.83708	5.36961e-14	0	5.83355	0
L04	Acute lymphadenitis	D11	Benign neoplasm of major salivary glands	257	4.63427	1.64906e-80	5.01818	4.44987	0.88675
F22	Persistent delusional disorders	F31	Bipolar affective disorder	47	21.6085	2.26245e-40	22.5224	21.5636	0.957429
F03	Unspecified dementia	F06	Other mental disorders due to brain damage and dysfunction and to physical disease	292	12.2583	4.25427e-199	14.0092	11.4168	0.814947
G20	Parkinsonfs disease	G30	Alzheimerfs disease	69	12.3969	4.95412e-45	12.6695	12.2644	0.968027
O99	Other maternal diseases classifiable elsewhere but complicating pregnancy, childbirth and the puerperium	O66	Other obstructed labour	29	25.2395	1.76423e-25	0	15.8904	0
L44	Other papulosquamous disorders	L40	Psoriasis	70	4.08245	6.78431e-17	3.94707	4.0273	1.02033
K80	Cholelithiasis	K43	Ventral hernia	25	4.73587	3.61104e-05	4.30329	5.04528	1.17242
I69	Sequelae of cerebrovascular disease	G22	Parkinsonism in diseases classified elsewhere	47	7.5217	1.69972e-20	8.39341	6.22423	0.741562
O41	Other disorders of amniotic fluid and membranes	O82	Single delivery by caesarean section	145	22.2203	4.64099e-133	0	13.9853	0
E13	Other specified diabetes mellitus	N18	Chronic kidney disease	203	5.85493	4.75647e-80	5.23107	5.89277	1.1265
I70	Atherosclerosis	G59	Mononeuropathy in diseases classified elsewhere	24	4.70213	8.93936e-05	4.3339	4.99414	1.15234
N94	Pain and other conditions associated with female genital organs and menstrual cycle	O60	Preterm labour and delivery	224	5.75691	4.19641e-87	0	3.62341	0
Q68	Other congenital musculoskeletal deformities	M21	Other acquired deformities of limbs	53	16.2901	9.2565e-40	15.0066	16.7169	1.11397
G63	Polyneuropathy in diseases classified elsewhere	L97	Ulcer of lower limb, NEC	34	12.9535	3.65184e-21	11.3289	13.435	1.18591
D61	Other aplastic anaemias	D64	Other anaemias	46	7.27484	1.65507e-19	12.3812	5.66397	0.457467
G83	Other paralytic syndromes	G82	Paraplegia and tetraplegia	41	39.5537	3.42343e-45	29.735	49.3468	1.65955
N48	Other disorders of penis	E29	Testicular dysfunction	28	4.24808	3.76629e-05	1.65404	0	0
C22	Malignant neoplasm of liver and intrahepatic bile ducts	C23	Malignant neoplasm of gallbladder	84	63.5207	1.18278e-112	53.4252	72.1442	1.35038
I48	Atrial fibrillation and flutter	I11	Hypertensive heart disease	658	4.37497	2.2268e-199	4.00361	4.7151	1.17771
F98	Other behavioural and emotional disorders with onset usually occurring in childhood and adolescence	N48	Other disorders of penis	102	4.10946	2.80822e-26	2.47047	0	0
N00	Acute nephritic syndrome	N03	Chronic nephritic syndrome	72	8.87061	1.26344e-37	13.3748	7.6829	0.574431
N74	Female pelvic inflammatory disorders in diseases classified elsewhere	O23	Infections of genitourinary tract in pregnancy	30	4.75526	6.31334e-07	0	2.99269	0
O33	Maternal care for known or suspected disproportion	N61	Inflammatory disorders of breast	119	10.1845	1.18145e-70	0	6.50483	0
I48	Atrial fibrillation and flutter	I47	Paroxysmal tachycardia	233	9.83823	8.24298e-138	10.705	9.21432	0.860751
G63	Polyneuropathy in diseases classified elsewhere	I70	Atherosclerosis	177	4.28843	2.90286e-50	4.80459	3.39418	0.706445
P39	Other infections specific to the perinatal period	P92	Feeding problems of newborn	30	95.2468	2.16374e-43	87.6656	98.8713	1.12782
I11	Hypertensive heart disease	I08	Multiple valve diseases	72	5.57276	4.68756e-25	5.41948	5.69935	1.05164
N75	Diseases of Bartholinfs gland	N90	Other noninflammatory disorders of vulva and perineum	43	7.15112	1.11191e-17	0	4.51347	0
I65	Occlusion and stenosis of precerebral arteries, not resulting in cerebral infarction	G45	Transient cerebral ischaemic attacks and related syndromes	152	5.09514	8.78429e-52	5.49622	4.62912	0.842237
D23	Other benign neoplasms of skin	Q82	Other congenital malformations of skin	103	4.00834	1.36714e-25	3.85843	4.07244	1.05547
F00	Dementia in Alzheimerfs disease(G30.-)	G81	Hemiplegia	161	9.35466	3.45151e-91	9.31174	9.94171	1.06765
I35	Nonrheumatic aortic valve disorders	I08	Multiple valve diseases	34	93.6151	2.02331e-49	147.812	73.114	0.494644
Q62	Congenital obstructive defects of renal pelvis and congenital malformations of ureter	N13	Obstructive and reflux uropathy	84	53.8301	4.84645e-107	58.2327	45.3899	0.779458
F00	Dementia in Alzheimerfs disease(G30.-)	E10	Type 1 diabetes mellitus	152	4.06651	4.56637e-40	3.14302	4.76538	1.51618
O23	Infections of genitourinary tract in pregnancy	O90	Complications of the puerperium, NEC	119	18.4366	5.18709e-99	0	11.6028	0
E27	Other disorders of adrenal gland	E24	Cushingfs syndrome	34	80.1363	3.61867e-47	121.949	68.2998	0.560069
N18	Chronic kidney disease	I21	Acute myocardial infarction	135	6.86799	3.71285e-60	4.87166	8.8705	1.82084
P36	Bacterial sepsis of newborn	B01	Varicella[chickenpox]	95	4.88798	6.66792e-30	3.50249	6.29823	1.79821
F39	Unspecified mood[affective] disorder	F31	Bipolar affective disorder	59	12.238	9.01685e-38	13.6836	11.5205	0.841917
N48	Other disorders of penis	N49	Inflammatory disorders of male genital organs, NEC	70	4.63654	7.8151e-20	1.7184	0	0
O20	Haemorrhage in early pregnancy	N96	Habitual aborter	154	32.9825	1.00533e-165	0	20.7802	0
K57	Diverticular disease of intestine	K37	Unspecified appendicitis	53	7.43383	2.64522e-23	8.97263	5.37395	0.598927
N92	Excessive, frequent and irregular menstruation	N98	Complications associated with artificial fertilization	73	8.04055	2.5649e-35	0	5.05697	0
D37	Neoplasm of uncertain or unknown behaviour of oral cavity and digestive organs	D13	Benign neoplasm of other and ill-defined parts of digestive system	247	8.38948	2.39685e-131	6.76042	9.81986	1.45255
K74	Fibrosis and cirrhosis of liver	K83	Other diseases of biliary tract	68	4.58029	6.38852e-19	4.21072	4.09688	0.972964
D44	Neoplasm of uncertain or unknown behaviour of endocrine glands	E89	Postprocedural endocrine and metabolic disorders, NEC	30	15.5165	1.68891e-20	53.1417	10.7691	0.202649
N83	Noninflammatory disorders of ovary, fallopian tube and broad ligament	D26	Other benign neoplasms of uterus	60	4.74582	4.87496e-17	0	2.98967	0
D25	Leiomyoma of uterus	C56	Malignant neoplasm of ovary	124	6.31098	6.11318e-51	0	3.96888	0
I88	Nonspecific lymphadenitis	D11	Benign neoplasm of major salivary glands	39	5.68028	1.993e-12	6.79982	4.74627	0.697999
P36	Bacterial sepsis of newborn	B34	Viral infection of unspecified site	29	9.0088	1.93537e-13	6.80481	11.3399	1.66646
N93	Other abnormal uterine and vaginal bleeding	O34	Maternal care for known or suspected abnormality of pelvic organs	718	4.05457	4.26506e-198	0	2.54723	0
G46	Vascular syndromes of brain in cerebro- vascular diseases(I60-I67)	G20	Parkinsonfs disease	64	6.36986	3.96499e-25	6.43125	6.31901	0.982548
F45	Somatoform disorders	F54	Psychological and behavioural factors associated with disorders or diseases classified elsewhere	41	5.02813	2.00882e-11	6.92308	4.26826	0.616526
F44	Dissociative [conversion] disorders	F43	Reaction to severe stress, and adjustment disorders	41	4.26454	3.62447e-09	4.25961	4.1226	0.967836
D27	Benign neoplasm of ovary	C56	Malignant neoplasm of ovary	222	30.4471	8.73701e-233	0	19.1566	0
I42	Cardiomyopathy	I34	Nonrheumatic mitral valve disorders	24	19.6343	4.58607e-18	18.4712	21.6785	1.17364
N94	Pain and other conditions associated with female genital organs and menstrual cycle	O21	Excessive vomiting in pregnancy	347	5.79539	2.44577e-137	0	3.64763	0
B08	Other viral infections characterized by skin and mucous membrane lesions, NEC	A37	Whooping cough	24	4.40115	0.000343666	3.91391	4.64321	1.18634
Q38	Other congenital malformations of tongue, mouth and pharynx	L22	Diaper [napkin] dermatitis	83	8.57108	8.77487e-43	6.44235	11.2218	1.74188
P22	Respiratory distress of newborn	L22	Diaper [napkin] dermatitis	39	16.1033	3.06404e-28	9.70965	25.5767	2.63416
A41	Other sepsis	L89	Decubitus ulcer and pressure area	72	8.77379	2.47483e-37	7.02047	10.3181	1.46971
O80	Single spontaneous delivery	O81	Single delivery by forceps and vacuum extractor	312	4.10558	4.85043e-86	0	2.58164	0
J13	Pneumonia due to Streptococcus pneumoniae	J12	Viral pneumonia, NEC	24	4.55835	0.000159215	3.9448	5.04264	1.2783
F42	Obsessive-compulsive disorder	F20	Schizophrenia	53	18.3905	2.31409e-42	22.8391	13.6588	0.598048
O65	Obstructed labour due to maternal pelvic abnormality	N86	Erosion and ectropion of cervix uteri	31	5.23946	2.43159e-08	0	3.29763	0
N46	Male infertility	I86	Varicose veins of other sites	102	31.1798	1.08603e-106	14.7874	0	0
I48	Atrial fibrillation and flutter	L89	Decubitus ulcer and pressure area	58	4.28921	2.20753e-14	2.64254	6.28291	2.3776
J90	Pleural effusion, NEC	J86	Pyothorax	46	103.559	6.36647e-70	80.0776	95.1384	1.18808
K63	Other diseases of intestine	D01	Carcinoma in situ of other and unspecified digestive organs	187	9.45969	9.39616e-107	7.68125	10.0881	1.31333
N18	Chronic kidney disease	D63	Anaemia in chronic diseases classified elsewhere	33	25.758	9.39721e-30	24.8543	26.9962	1.08618
P22	Respiratory distress of newborn	K40	Inguinal hernia	26	8.40509	5.14233e-11	4.13048	26.9915	6.53472
J98	Other respiratory disorders	J94	Other pleural conditions	26	5.47025	7.77788e-07	5.19696	4.64194	0.893203
K11	Diseases of salivary glands	B26	Mumps	428	12.5931	6.14361e-297	12.2669	11.8006	0.961982
N28	Other disorders of kidney and ureter, NEC	N18	Chronic kidney disease	171	5.5313	1.72109e-63	5.38928	5.09422	0.945251
H36	Retinal disorders in diseases classified elsewhere	D63	Anaemia in chronic diseases classified elsewhere	27	4.70232	8.84971e-06	2.28196	6.7448	2.9557
D35	Benign neoplasm of other and unspecified endocrine glands	E23	Hypofunction and other disorders of pituitary gland	125	71.7875	9.34524e-176	93.021	61.8304	0.664693
O92	Other disorders of breast and lactation associated with childbirth	O20	Haemorrhage in early pregnancy	130	4.38597	4.08523e-37	0	2.76272	0
G31	Other degenerative diseases of nervous system NEC	G20	Parkinsonfs disease	88	10.614	7.17771e-53	14.2418	8.21061	0.576513
N92	Excessive, frequent and irregular menstruation	O34	Maternal care for known or suspected abnormality of pelvic organs	420	5.18817	3.68933e-150	0	3.26312	0
N91	Absent, scanty and rare menstruation	O21	Excessive vomiting in pregnancy	1166	7.10933	0	0	4.46815	0
K56	Paralytic ileus and intestinal obstruction without hernia	K91	Postprocedural disorders of digestive system, NEC	160	11.0031	1.60105e-100	10.227	11.1073	1.08608
K75	Other inflammatory liver diseases	I85	Oesophageal varices	26	4.65152	2.39247e-05	3.81608	4.62237	1.21129
F80	Specific developmental disorders of speech and language	Q38	Other congenital malformations of tongue, mouth and pharynx	70	37.5166	8.44706e-78	22.7587	53.2877	2.34142
N97	Female infertility	O35	Maternal care for known or suspected fetal abnormality and damage	87	13.3027	7.15506e-60	0	8.37835	0
Q53	Undescended testicle	Q55	Other congenital malformations of male genital organs	65	252.855	3.49035e-125	93.7453	0	0
D12	Benign neoplasm of colon, rectum, anus and anal canal	D29	Benign neoplasm of male genital organs	52	4.14293	6.15951e-12	2.6673	0	0
G45	Transient cerebral ischaemic attacks and related syndromes	G46	Vascular syndromes of brain in cerebro- vascular diseases(I60-I67)	292	6.3585	6.20343e-125	5.90234	6.63382	1.12393
G20	Parkinsonfs disease	G82	Paraplegia and tetraplegia	48	16.0466	2.25686e-35	13.2291	18.684	1.41234
O99	Other maternal diseases classifiable elsewhere but complicating pregnancy, childbirth and the puerperium	O90	Complications of the puerperium, NEC	310	19.2963	4.65913e-268	0	12.1492	0
F03	Unspecified dementia	J69	Pneumonitis due to solids and liquids	126	34.6186	4.73763e-138	36.7942	35.6768	0.969631
O14	Pre-eclampsia	O80	Single spontaneous delivery	47	7.71351	4.79637e-21	0	4.85478	0
O33	Maternal care for known or suspected disproportion	O63	Long labour	26	16.4909	5.61996e-18	0	10.3784	0
K74	Fibrosis and cirrhosis of liver	I46	Cardiac arrest	30	4.70254	8.33783e-07	3.88412	3.69214	0.950575
D34	Benign neoplasm of thyroid gland	E07	Other disorders of thyroid	1153	4.04625	0	8.16877	3.07312	0.376203
F02	Dementia in other diseases classified elsewhere	I63	Cerebral infarction	48	7.29047	1.46716e-20	6.40938	7.95263	1.24078
O36	Maternal care for other known or suspected fetal problems	O90	Complications of the puerperium, NEC	120	24.9241	7.09485e-115	0	15.6859	0
B01	Varicella[chickenpox]	N47	Redundant prepuce, phimosis and paraphimosis	102	5.36069	2.01097e-35	3.91748	0	0
O86	Other puerperal infections	O21	Excessive vomiting in pregnancy	137	5.32448	2.13311e-48	0	3.35068	0
F06	Other mental disorders due to brain damage and dysfunction and to physical disease	A41	Other sepsis	59	4.07114	1.13779e-13	4.40114	3.76419	0.855276
L71	Rosacea	L73	Other follicular disorders	338	4.0251	9.9098e-92	4.30443	3.89623	0.905166
M14	Arthropathies in other diseases classified elsewhere	E13	Other specified diabetes mellitus	27	4.08212	0.000166746	3.81087	4.29995	1.12834
O62	Abnormalities of forces of labour	O80	Single spontaneous delivery	55	9.62083	7.16743e-30	0	6.05522	0
Q10	Congenital malformations of eyelid, lacrimal apparatus and orbit	N48	Other disorders of penis	115	4.91224	5.54322e-37	3.33468	0	0
Q83	Congenital malformations of breast	D24	Benign neoplasm of breast	63	4.24596	9.68773e-16	63.4462	2.75467	0.0434174
L20	Atopic dermatitis	A40	Streptococcal sepsis	67	4.55126	3.36724e-18	4.31318	4.39583	1.01916
J93	Pneumothorax	B90	Sequelae of tuberculosis	36	5.63333	3.99702e-11	4.08232	6.25921	1.53325
A16	Respiratory tuberculosis, not confirmed bacteriologically or histologically	J47	Bronchiectasis	364	4.99011	3.7487e-125	4.36009	5.45745	1.25168
F20	Schizophrenia	F23	Acute and transient psychotic disorders	126	89.9145	5.4798e-189	105.28	81.7636	0.776629
J98	Other respiratory disorders	D15	Benign neoplasm of other and unspecified intrathoracic organs	33	8.69386	2.94111e-15	7.73372	9.50287	1.22876
F03	Unspecified dementia	J96	Respiratory failure, NEC	48	22.1486	9.93963e-42	23.477	21.877	0.931852
J17	Pneumonia in diseases classified elsewhere	J13	Pneumonia due to Streptococcus pneumoniae	49	29.599	1.28193e-48	17.481	41.0124	2.3461
E73	Lactose intolerance	L20	Atopic dermatitis	201	4.28287	8.20614e-58	3.67543	4.78494	1.30187
I62	Other nontraumatic intracranial haemorrhage	J69	Pneumonitis due to solids and liquids	33	26.377	4.04365e-30	17.8002	34.6111	1.94442
D24	Benign neoplasm of breast	I97	Postprocedural disorders of circulatory system, NEC	32	9.11891	3.06387e-15	0	6.5532	0
O24	Diabetes mellitus in pregnancy	O12	Gestational [pregnancy- induced] oedema and proteinuria without hypertension	49	33.8544	2.49225e-51	0	21.3713	0
L01	Impetigo	B01	Varicella[chickenpox]	4471	4.6797	0	3.72272	5.46919	1.46914
Q74	Other congenital malformations of limb(s)	M21	Other acquired deformities of limbs	51	22.1763	1.22407e-44	24.0586	18.1194	0.753134
I61	Intracerebral haemorrhage	I63	Cerebral infarction	805	9.54871	0	8.52777	10.1696	1.19253
F92	Mixed disorders of conduct and emotions	F43	Reaction to severe stress, and adjustment disorders	40	4.51265	1.24494e-09	3.94396	4.90233	1.243
G31	Other degenerative diseases of nervous system NEC	F03	Unspecified dementia	188	11.8106	2.31145e-124	13.5903	11.0468	0.812845
K08	Other disorders of teeth and supporting structures	K04	Diseases of pulp and periapical tissues	341	14.5599	3.17768e-256	13.0279	15.2279	1.16887
F00	Dementia in Alzheimerfs disease(G30.-)	F02	Dementia in other diseases classified elsewhere	131	50.367	3.46618e-164	63.8643	44.5631	0.697777
E05	Thyrotoxicosis[hyperthyroidism]	E21	Hyperparathyroidism and other disorders of parathyroid gland	37	5.62682	1.79958e-11	14.5384	4.01037	0.275846
N85	Other noninflammatory disorders of uterus, except cervix	O84	Multiple delivery	27	8.29843	2.07006e-11	0	5.22266	0
O44	Placenta praevia	O86	Other puerperal infections	29	12.1802	6.67093e-17	0	7.66615	0
H50	Other strabismus	F80	Specific developmental disorders of speech and language	99	7.47333	2.28759e-46	5.00499	12.3473	2.467
H90	Conductive and sensorineural hearing loss	H91	Other hearing loss	3023	4.61505	0	4.95924	4.27563	0.862153
N80	Endometriosis	O84	Multiple delivery	26	5.65317	3.83922e-07	0	3.55733	0
O26	Maternal care for other conditions predominantly related to pregnancy	O68	Labour and delivery complicated by fetal stress [distress]	23	21.5097	5.06739e-18	0	13.5411	0
K08	Other disorders of teeth and supporting structures	D68	Other coagulation defects	25	4.54389	8.06242e-05	4.8081	4.24826	0.883562
C16	Malignant neoplasm of stomach	C67	Malignant neoplasm of bladder	32	6.45329	4.19813e-11	4.33821	6.55162	1.51021
H21	Other disorders of iris and ciliary body	H27	Other disorders of lens	23	5.3099	1.99978e-05	5.15775	5.71875	1.10877
I69	Sequelae of cerebrovascular disease	I21	Acute myocardial infarction	194	4.13652	5.19608e-53	3.0079	5.4265	1.80408
N46	Male infertility	E29	Testicular dysfunction	68	52.9983	2.43215e-85	20.6746	0	0
N10	Acute tubulo-interstitial nephritis	N00	Acute nephritic syndrome	313	4.20776	6.47488e-89	3.98799	3.60735	0.904555
P36	Bacterial sepsis of newborn	L20	Atopic dermatitis	246	5.15493	3.43966e-87	4.39877	5.82881	1.3251
E29	Testicular dysfunction	N46	Male infertility	33	24.6501	3.32515e-29	10.1111	0	0
C34	Malignant neoplasm of bronchus and lung	D38	Neoplasm of uncertain or unknown behaviour of middle ear and respiratory and intrathoracic organs	109	22.6382	1.13843e-99	18.265	24.1245	1.3208
J10	Influenza due to identified seasonal influenza virus	C21	Malignant neoplasm of anus and anal canal	41	11.5586	2.87686e-24	7.9952	13.6243	1.70406
D22	Melanocytic naevi	I78	Diseases of capillaries	33	8.75282	2.30899e-15	7.97394	8.70333	1.09147
P92	Feeding problems of newborn	Q10	Congenital malformations of eyelid, lacrimal apparatus and orbit	25	11.398	1.97267e-13	6.49373	17.9934	2.77088
O75	Other complications of labour and delivery, NEC	N61	Inflammatory disorders of breast	24	9.3093	7.23319e-11	0	5.94609	0
F31	Bipolar affective disorder	F60	Specific personality disorders	46	30.4139	6.1194e-46	26.91	33.8533	1.25802
I70	Atherosclerosis	N19	Unspecified kidney failure	29	4.26683	1.66371e-05	4.38926	3.32625	0.757814
F31	Bipolar affective disorder	F25	Schizoaffective disorders	164	156.933	5.97541e-286	166.776	151.655	0.909333
I60	Subarachnoid haemorrhage	G82	Paraplegia and tetraplegia	73	37.0717	7.33671e-81	22.2119	50.91	2.29201
H49	Paralytic strabismus	G52	Disorders of other cranial nerves	39	29.4945	5.31811e-38	31.7709	28.4918	0.896788
O80	Single spontaneous delivery	O26	Maternal care for other conditions predominantly related to pregnancy	412	4.98294	2.01327e-141	0	3.13356	0
H71	Cholesteatoma of middle ear	H74	Other disorders of middle ear and mastoid	51	31.9801	2.19038e-52	33.5855	30.7842	0.916593
O20	Haemorrhage in early pregnancy	O73	Retained placenta and membranes, without haemorrhage	51	23.8013	6.09503e-46	0	14.9755	0
B08	Other viral infections characterized by skin and mucous membrane lesions, NEC	H50	Other strabismus	1965	4.45536	0	3.4977	5.28484	1.51095
N20	Calculus of kidney and ureter	C65	Malignant neoplasm of renal pelvis	30	6.6986	1.41512e-10	5.4621	6.67369	1.22182
O12	Gestational [pregnancy- induced] oedema and proteinuria without hypertension	N61	Inflammatory disorders of breast	29	10.1748	7.91798e-15	0	6.49892	0
Q53	Undescended testicle	K40	Inguinal hernia	52	14.3561	2.75927e-36	6.37982	0	0
B80	Enterobiasis	B01	Varicella[chickenpox]	74	5.93207	1.0178e-27	4.66137	7.1917	1.54283
P54	Other neonatal haemorrhages	H66	Suppurative and unspecified otitis media	27	5.46789	2.27236e-07	4.77843	5.92459	1.23986
G20	Parkinsonfs disease	G25	Other extrapyramidal and movement disorders	213	11.0208	2.02817e-135	10.3472	11.372	1.09903
Q43	Other congenital malformations of intestine	B08	Other viral infections characterized by skin and mucous membrane lesions, NEC	60	5.76516	2.48385e-21	4.26481	7.17686	1.68281
K03	Other diseases of hard tissues of teeth	K00	Disorders of tooth development and eruption	44	9.592	4.07614e-23	8.68671	9.73399	1.12056
I63	Cerebral infarction	F09	Unspecified organic or symptomatic mental disorder	31	4.47818	1.34811e-06	3.1003	5.71986	1.84494
J21	Acute bronchiolitis	A37	Whooping cough	67	5.02924	2.05532e-20	4.29276	5.5773	1.29923
Q51	Congenital malformations of uterus and cervix	N93	Other abnormal uterine and vaginal bleeding	27	4.17741	9.45016e-05	0	2.62927	0
N18	Chronic kidney disease	M87	Osteonecrosis	39	4.76889	5.01628e-10	3.55268	5.89321	1.65881
D13	Benign neoplasm of other and ill-defined parts of digestive system	D18	Haemangioma and lymphangioma, any site	252	4.68067	3.61163e-80	4.73398	4.52546	0.955952
N84	Polyp of female genital tract	O84	Multiple delivery	49	7.29916	6.10736e-21	0	4.59249	0
N18	Chronic kidney disease	E16	Other disorders of pancreatic internal secretion	202	13.9251	4.98092e-147	12.0674	15.7166	1.3024
C73	Malignant neoplasm of thyroid gland	D11	Benign neoplasm of major salivary glands	23	4.52544	0.000391889	10.0489	3.82964	0.381102
P39	Other infections specific to the perinatal period	N48	Other disorders of penis	147	4.34262	6.54182e-42	2.73468	0	0
L42	Pityriasis rosea	L41	Parapsoriasis	90	15.0168	1.56529e-66	16.9203	13.9251	0.822983
I48	Atrial fibrillation and flutter	I08	Multiple valve diseases	59	24.0874	5.31204e-54	17.0022	31.8844	1.87532
O20	Haemorrhage in early pregnancy	O86	Other puerperal infections	1105	17.5679	0	0	11.0535	0
K37	Unspecified appendicitis	K36	Other appendicitis	30	26.8268	2.72884e-27	28.3992	25.931	0.913088
N95	Menopausal and other perimenopausal disorders	C54	Malignant neoplasm of corpus uteri	112	4.15402	2.64893e-29	0	2.61027	0
C50	Malignant neoplasm of breast	C79	Secondary malignant neoplasm of other and unspecified sites	91	25.1268	1.18926e-86	15.1261	34.3484	2.27081
F34	Persistent mood [affective] disorders	F31	Bipolar affective disorder	251	7.7489	1.48754e-125	11.5027	6.38754	0.555308
N18	Chronic kidney disease	I50	Heart failure	242	6.2042	3.66575e-101	6.58886	5.97235	0.906431
E04	Other nontoxic goitre	E03	Other hypothyroidism	3031	4.93034	0	9.44609	3.76558	0.398639
K00	Disorders of tooth development and eruption	K03	Other diseases of hard tissues of teeth	54	9.25877	2.35876e-28	6.8602	11.5507	1.68373
N62	Hypertrophy of breast	E30	Disorders of puberty, NEC	49	6.42885	1.14617e-18	2.19355	10.5624	4.8152
M96	Postprocedural musculoskeletal disorders, NEC	M87	Osteonecrosis	41	4.23519	4.75238e-09	3.68027	4.73151	1.28564
F33	Recurrent depressive disorder	F34	Persistent mood [affective] disorders	275	6.24722	6.37218e-116	9.42064	5.21847	0.55394
D14	Benign neoplasm of middle ear and respiratory system	C79	Secondary malignant neoplasm of other and unspecified sites	47	8.30951	2.70888e-22	7.17427	7.90962	1.1025
N18	Chronic kidney disease	A18	Tuberculosis of other organs	27	5.63564	1.60552e-07	6.40753	5.06265	0.790109
C20	Malignant neoplasm of rectum	N13	Obstructive and reflux uropathy	36	4.39133	5.44227e-08	4.82908	3.86927	0.801244
I67	Other cerebrovascular diseases	J69	Pneumonitis due to solids and liquids	86	4.5882	8.94415e-25	4.30617	5.09626	1.18348
I74	Arterial embolism and thrombosis	I48	Atrial fibrillation and flutter	50	5.25902	1.71741e-15	5.0277	4.61616	0.918145
K74	Fibrosis and cirrhosis of liver	I85	Oesophageal varices	271	123.577	0	81.2359	156.265	1.92359
F79	Unspecified mental retardation	F90	Hyperkinetic disorders	35	27.3276	1.05668e-32	16.0027	49.3914	3.08643
I48	Atrial fibrillation and flutter	J81	Pulmonary oedema	39	11.0561	2.76406e-22	10.4637	11.5501	1.10383
F30	Manic episode	F20	Schizophrenia	42	82.4604	1.30255e-59	82.9201	81.6958	0.985235
K06	Other disorders of gingiva and edentulous alveolar ridge	K08	Other disorders of teeth and supporting structures	38	11.758	1.31865e-22	8.71655	14.5338	1.66738
N92	Excessive, frequent and irregular menstruation	O26	Maternal care for other conditions predominantly related to pregnancy	452	5.95314	7.28705e-184	0	3.74453	0
I21	Acute myocardial infarction	J96	Respiratory failure, NEC	23	4.87442	0.000100601	3.4031	6.76534	1.98799
G46	Vascular syndromes of brain in cerebro- vascular diseases(I60-I67)	A41	Other sepsis	45	4.1063	8.60122e-10	5.10228	2.92704	0.573674
N91	Absent, scanty and rare menstruation	O46	Antepartum haemorrhage, NEC	42	7.71101	2.95106e-18	0	4.84641	0
F70	Mild mental retardation	F84	Pervasive developmental disorders	55	141.428	1.07228e-91	80.6059	270.192	3.35201
A51	Early syphilis	A63	Other predominantly sexually transmitted diseases, NEC	42	13.221	2.68326e-27	16.6742	8.39636	0.503556
F03	Unspecified dementia	G82	Paraplegia and tetraplegia	41	12.7646	5.86909e-26	7.29176	17.4752	2.39657
G46	Vascular syndromes of brain in cerebro- vascular diseases(I60-I67)	F00	Dementia in Alzheimerfs disease(G30.-)	174	4.9179	1.53878e-57	5.05122	4.96368	0.982669
P59	Neonatal jaundice from other and unspecified causes	B34	Viral infection of unspecified site	234	5.52713	8.37564e-88	4.61126	6.01848	1.30517
H36	Retinal disorders in diseases classified elsewhere	H28	Cataract and other disorders of lens in diseases classified elsewhere	227	17.0918	8.78486e-184	14.4031	19.3184	1.34127
J85	Abscess of lung and mediastinum	J98	Other respiratory disorders	27	5.33718	5.20209e-07	4.63313	4.38051	0.945476
N83	Noninflammatory disorders of ovary, fallopian tube and broad ligament	O84	Multiple delivery	57	9.30661	3.66064e-30	0	5.86281	0
M32	Systemic lupus erythematosus	M35	Other systemic involvement of connective tissue	36	12.1841	9.37742e-22	16.1095	10.4193	0.646782
L22	Diaper [napkin] dermatitis	J21	Acute bronchiolitis	5022	4.1295	0	3.7718	4.36057	1.1561
I11	Hypertensive heart disease	I06	Rheumatic aortic valve diseases	49	6.16383	8.07613e-18	5.22851	6.68104	1.27781
E87	Other disorders of fluid, electrolyte and acid-base balance	G81	Hemiplegia	38	4.05335	1.34843e-07	2.96917	5.09042	1.71443
M86	Osteomyelitis	M87	Osteonecrosis	35	11.8958	1.02631e-20	10.6956	9.77467	0.913899
N91	Absent, scanty and rare menstruation	Q51	Congenital malformations of uterus and cervix	30	6.1023	1.61163e-09	0	3.83491	0
H50	Other strabismus	F70	Mild mental retardation	53	7.26684	7.99867e-23	5.18573	9.94296	1.91737
D48	Neoplasm of uncertain or unknown behaviour of other and unspecified sites	N63	Unspecified lump in breast	140	4.57365	3.27249e-42	0	3.77911	0
F43	Reaction to severe stress, and adjustment disorders	F99	Mental disorder NOS	53	5.58405	1.06309e-17	7.17967	4.58444	0.638531
F01	Vascular dementia	G31	Other degenerative diseases of nervous system NEC	76	10.8855	5.1744e-46	11.9467	10.3122	0.863178
N91	Absent, scanty and rare menstruation	O14	Pre-eclampsia	68	6.78174	2.84159e-28	0	4.26234	0
O23	Infections of genitourinary tract in pregnancy	O92	Other disorders of breast and lactation associated with childbirth	149	18.0047	2.78162e-123	0	11.3335	0
M30	Polyarteritis nodosa and related conditions	E30	Disorders of puberty, NEC	38	8.29216	2.11693e-17	2.55114	12.8675	5.04383
H71	Cholesteatoma of middle ear	H62	Disorders of external ear in diseases classified elsewhere	43	4.05989	4.68192e-09	4.42824	3.76564	0.85037
C79	Secondary malignant neoplasm of other and unspecified sites	C41	Malignant neoplasm of bone and articular cartilage of other and unspecified sites	29	312.286	9.30192e-57	307.954	267.328	0.868077
J90	Pleural effusion, NEC	J94	Other pleural conditions	25	23.6969	6.68018e-21	18.4075	26.8255	1.45731
L53	Other erythematous conditions	L51	Erythema multiforme	101	4.39048	3.68512e-28	4.76606	4.17036	0.875012
A63	Other predominantly sexually transmitted diseases, NEC	O42	Premature rupture of membranes	33	4.41452	4.19463e-07	0	4.59405	0
C34	Malignant neoplasm of bronchus and lung	A41	Other sepsis	52	4.54319	1.3844e-13	3.86993	4.72577	1.22115
P59	Neonatal jaundice from other and unspecified causes	H67	Otitis media in diseases classified elsewhere	91	5.00147	4.12999e-29	4.29392	5.21376	1.21422
I60	Subarachnoid haemorrhage	F01	Vascular dementia	60	9.8503	2.59869e-33	7.05131	11.3489	1.60948
K82	Other diseases of gallbladder	K83	Other diseases of biliary tract	51	8.02968	8.27885e-24	8.43975	6.87099	0.814122
A41	Other sepsis	B08	Other viral infections characterized by skin and mucous membrane lesions, NEC	949	5.83869	0	4.64739	6.73563	1.44934
L89	Decubitus ulcer and pressure area	F06	Other mental disorders due to brain damage and dysfunction and to physical disease	38	4.53432	4.85772e-09	5.08893	4.26709	0.838504
D25	Leiomyoma of uterus	C54	Malignant neoplasm of corpus uteri	103	8.3286	1.91455e-52	0	5.23761	0
P07	Disorders related to short gestation and low birth weight, NEC	B09	Unspecified viral infection characterized by skin and mucous membrane lesions	26	4.92225	7.11873e-06	3.9159	5.74508	1.46712
O83	Other assisted single delivery	O72	Postpartum haemorrhage	78	24.2135	1.26512e-72	0	15.2382	0
C20	Malignant neoplasm of rectum	C21	Malignant neoplasm of anus and anal canal	86	171.171	7.7583e-152	177.9	156.667	0.880646
Q65	Congenital deformities of hip	H50	Other strabismus	40	6.31722	2.08906e-14	5.25542	7.33645	1.39598
N44	Torsion of testis	N45	Orchitis and epididymitis	116	96.4173	1.81718e-178	35.8692	0	0
N91	Absent, scanty and rare menstruation	O33	Maternal care for known or suspected disproportion	501	7.3876	4.51024e-243	0	4.64301	0
B34	Viral infection of unspecified site	B09	Unspecified viral infection characterized by skin and mucous membrane lesions	66	4.62806	1.64081e-18	3.88855	5.16263	1.32765
N97	Female infertility	O73	Retained placenta and membranes, without haemorrhage	36	12.6094	3.63384e-22	0	7.94148	0
B17	Other acute viral hepatitis	B15	Acute hepatitis A	245	23.3796	7.58722e-231	25.6776	19.0857	0.743285
J69	Pneumonitis due to solids and liquids	J96	Respiratory failure, NEC	24	68.6081	9.38573e-31	62.2656	62.1351	0.997905
I63	Cerebral infarction	G46	Vascular syndromes of brain in cerebro- vascular diseases(I60-I67)	712	8.548	0	9.44006	7.83784	0.830274
M30	Polyarteritis nodosa and related conditions	F90	Hyperkinetic disorders	27	5.43283	3.5775e-07	4.09595	3.81959	0.932528
O21	Excessive vomiting in pregnancy	O28	Abnormal findings on antenatal screening of mother	46	17.0268	7.24894e-35	0	10.715	0
N89	Other noninflammatory disorders of vagina	O83	Other assisted single delivery	37	4.0536	2.61415e-07	0	2.55281	0
O80	Single spontaneous delivery	O83	Other assisted single delivery	700	9.78061	0	0	6.15015	0
J13	Pneumonia due to Streptococcus pneumoniae	J14	Pneumonia due to Haemophilus influenzae	30	46.5556	2.9219e-34	52.9974	42.7083	0.805858
I69	Sequelae of cerebrovascular disease	G30	Alzheimerfs disease	127	6.59121	2.05286e-54	7.67986	6.11971	0.796852
G63	Polyneuropathy in diseases classified elsewhere	E12	Malnutrition-related diabetes mellitus	33	8.31071	1.07908e-14	8.04291	8.06455	1.00269
O99	Other maternal diseases classifiable elsewhere but complicating pregnancy, childbirth and the puerperium	O35	Maternal care for known or suspected fetal abnormality and damage	78	23.936	3.69914e-72	0	15.0705	0
I67	Other cerebrovascular diseases	I61	Intracerebral haemorrhage	232	5.05996	9.03938e-80	4.37474	5.66746	1.2955
N31	Neuromuscular dysfunction of bladder, NEC	N35	Urethral stricture	89	6.79818	3.71457e-38	7.59585	6.69205	0.881013
G20	Parkinsonfs disease	F03	Unspecified dementia	249	13.3469	7.94259e-178	16.0893	12.1253	0.753624
Q54	Hypospadias	B08	Other viral infections characterized by skin and mucous membrane lesions, NEC	27	5.24522	6.86679e-07	3.88759	0	0
L98	Other disorders of skin and subcutaneous tissue, NEC	M86	Osteomyelitis	41	6.93236	3.14026e-16	6.76044	6.41212	0.948477
F10	Mental and behavioural disorders due to use of alcohol	F33	Recurrent depressive disorder	140	4.06409	1.23743e-36	5.7889	3.99313	0.689791
F22	Persistent delusional disorders	F29	Unspecified nonorganic psychosis	44	77.6408	2.16633e-61	61.8336	91.8671	1.48571
N92	Excessive, frequent and irregular menstruation	O36	Maternal care for other known or suspected fetal problems	215	5.39665	1.90468e-78	0	3.39423	0
B01	Varicella[chickenpox]	F71	Moderate mental retardation	36	4.85003	3.48343e-09	3.1753	7.2444	2.28149
C20	Malignant neoplasm of rectum	C16	Malignant neoplasm of stomach	56	4.86571	3.3468e-16	3.577	6.02643	1.68477
D10	Benign neoplasm of mouth and pharynx	C11	Malignant neoplasm of nasopharynx	25	39.9586	2.29349e-26	46.3675	18.1673	0.391811
N96	Habitual aborter	O34	Maternal care for known or suspected abnormality of pelvic organs	33	22.6103	5.08109e-28	0	14.2839	0
D17	Benign lipomatous neoplasm	D21	Other benign neoplasms of connective and other soft tissue	1063	4.19304	1.14957e-307	4.18696	4.01273	0.958388
O80	Single spontaneous delivery	O32	Maternal care for known or suspected malpresentation of fetus	188	5.58581	1.67716e-70	0	3.51239	0
C16	Malignant neoplasm of stomach	C22	Malignant neoplasm of liver and intrahepatic bile ducts	89	5.4188	6.09509e-31	4.07306	4.62685	1.13596
M49	Spondylopathies in diseases classified elsewhere	G55	Nerve root and plexus compressions in diseases classified elsewhere	143	4.0021	9.04193e-37	3.77714	4.05921	1.07468
J91	Pleural effusion in conditions classified elsewhere	A16	Respiratory tuberculosis, not confirmed bacteriologically or histologically	40	34.2108	1.16524e-41	20.3939	53.3845	2.61767
P58	Neonatal jaundice due to other excessive haemolysis	B08	Other viral infections characterized by skin and mucous membrane lesions, NEC	53	6.83334	8.21589e-22	4.84582	9.02146	1.8617
F01	Vascular dementia	F20	Schizophrenia	29	9.25817	9.71928e-14	9.95322	8.83245	0.887396
D22	Melanocytic naevi	Q82	Other congenital malformations of skin	26	13.9301	3.42144e-16	11.9513	15.0946	1.26301
D37	Neoplasm of uncertain or unknown behaviour of oral cavity and digestive organs	D01	Carcinoma in situ of other and unspecified digestive organs	25	15.0878	2.98606e-16	13.7489	14.3096	1.04078
O91	Infections of breast associated with childbirth	O23	Infections of genitourinary tract in pregnancy	53	5.79647	1.93454e-18	0	3.64847	0
O62	Abnormalities of forces of labour	O82	Single delivery by caesarean section	38	8.87935	1.90958e-18	0	5.58865	0
K80	Cholelithiasis	C24	Malignant neoplasm of other and unspecified parts of biliary tract	123	11.0837	5.33482e-77	9.88489	11.8259	1.19636
N97	Female infertility	O46	Antepartum haemorrhage, NEC	23	13.744	8.94592e-14	0	8.65546	0
A48	Other bacterial diseases, NEC	N70	Salpingitis and oophoritis	27	4.13809	0.000125724	0	2.86704	0
N70	Salpingitis and oophoritis	O30	Multiple gestation	39	4.82953	3.48074e-10	0	3.03867	0
K51	Ulcerative colitis	K50	Crohnfs disease[regional enteritis]	65	14.8661	5.63438e-47	15.6284	12.6502	0.80944
F20	Schizophrenia	F21	Schizotypal disorder	41	120.262	1.71274e-64	129.685	106.054	0.817788
O68	Labour and delivery complicated by fetal stress [distress]	O99	Other maternal diseases classifiable elsewhere but complicating pregnancy, childbirth and the puerperium	24	13.0008	4.69484e-14	0	8.18396	0
F03	Unspecified dementia	J90	Pleural effusion, NEC	31	5.76589	2.2056e-09	5.11348	6.73886	1.31786
F00	Dementia in Alzheimerfs disease(G30.-)	I64	Stroke, not specified as haemorrhage or infarction	128	8.4339	8.9166e-67	9.12899	8.25692	0.904472
N91	Absent, scanty and rare menstruation	N97	Female infertility	3621	7.09396	0	0	4.46064	0
I63	Cerebral infarction	I21	Acute myocardial infarction	654	4.35753	2.5691e-196	3.39795	5.33731	1.57075
O32	Maternal care for known or suspected malpresentation of fetus	O92	Other disorders of breast and lactation associated with childbirth	64	16.6902	2.86234e-49	0	10.5066	0
G93	Other disorders of brain	G80	Cerebral palsy	30	20.9959	3.26571e-24	24.8384	14.7261	0.592874
E73	Lactose intolerance	L22	Diaper [napkin] dermatitis	42	12.9974	5.26995e-27	12.5197	11.4915	0.917873
C78	Secondary malignant neoplasm of respiratory and digestive organs	J98	Other respiratory disorders	24	5.0331	2.3218e-05	3.39276	7.14208	2.1051
I48	Atrial fibrillation and flutter	I71	Aortic aneurysm and dissection	31	4.77846	2.58878e-07	3.27616	6.60545	2.01622
C02	Malignant neoplasm of other and unspecified parts of tongue	C01	Malignant neoplasm of base of tongue	24	92.8553	7.05267e-34	210.828	51.5754	0.244633
K92	Other diseases of digestive system	C20	Malignant neoplasm of rectum	97	4.04272	2.99616e-24	3.34094	4.60056	1.37703
O91	Infections of breast associated with childbirth	O63	Long labour	26	9.06977	9.20629e-12	0	5.70873	0
O99	Other maternal diseases classifiable elsewhere but complicating pregnancy, childbirth and the puerperium	O65	Obstructed labour due to maternal pelvic abnormality	54	23.5843	1.12341e-48	0	14.8492	0
K83	Other diseases of biliary tract	C23	Malignant neoplasm of gallbladder	36	29.8683	5.3056e-35	32.6596	25.4108	0.778051
B09	Unspecified viral infection characterized by skin and mucous membrane lesions	L22	Diaper [napkin] dermatitis	82	4.22654	3.03245e-21	3.49338	4.81846	1.37931
E34	Other endocrine disorders	M41	Scoliosis	110	6.02597	3.0595e-43	5.74572	6.40979	1.11558
O47	False labour	N85	Other noninflammatory disorders of uterus, except cervix	154	6.22744	1.80079e-63	0	3.91918	0
A16	Respiratory tuberculosis, not confirmed bacteriologically or histologically	D14	Benign neoplasm of middle ear and respiratory system	203	4.09308	6.74537e-55	3.3572	4.43317	1.3205
F32	Depressive episode	F39	Unspecified mood[affective] disorder	310	4.40341	1.69569e-92	6.88384	3.5541	0.516296
O24	Diabetes mellitus in pregnancy	O14	Pre-eclampsia	32	40.509	7.7571e-35	0	25.5725	0
F60	Specific personality disorders	F43	Reaction to severe stress, and adjustment disorders	55	5.64428	9.00527e-19	6.63952	5.04135	0.759294
D33	Benign neoplasm of brain and other parts of central nervous system	G93	Other disorders of brain	36	6.37233	9.53926e-13	8.00851	5.51362	0.68847
Q55	Other congenital malformations of male genital organs	N48	Other disorders of penis	53	10.9836	2.02462e-31	4.08443	0	0
K08	Other disorders of teeth and supporting structures	K06	Other disorders of gingiva and edentulous alveolar ridge	61	18.0996	9.21919e-49	15.0517	20.6371	1.37109
K05	Gingivitis and periodontal diseases	B76	Hookworm diseases	27	5.28289	7.31728e-07	5.94164	4.35282	0.732596
G63	Polyneuropathy in diseases classified elsewhere	H36	Retinal disorders in diseases classified elsewhere	766	8.78218	0	8.32028	8.87435	1.06659
A38	Scarlet fever	B34	Viral infection of unspecified site	27	4.56785	1.57597e-05	3.72604	5.19553	1.39438
F05	Delirium, not induced by alcohol and other psychoactive substances	F06	Other mental disorders due to brain damage and dysfunction and to physical disease	23	8.56121	1.55924e-09	8.36361	9.10426	1.08856
G81	Hemiplegia	E10	Type 1 diabetes mellitus	93	4.27337	7.19832e-25	3.56147	4.83655	1.35802
L40	Psoriasis	L43	Lichen planus	94	4.32789	1.62052e-25	3.82148	4.63453	1.21276
O21	Excessive vomiting in pregnancy	O44	Placenta praevia	25	18.4183	2.79476e-18	0	11.5905	0
Q53	Undescended testicle	J09	Influenza due to identified zoonotic or pandemic influenza virus	43	4.13812	2.42637e-09	3.16819	0	0
F90	Hyperkinetic disorders	N62	Hypertrophy of breast	28	4.55587	7.90835e-06	3.19176	1.29416	0.40547
G59	Mononeuropathy in diseases classified elsewhere	N18	Chronic kidney disease	48	8.59426	1.71293e-23	5.7637	12.4558	2.16108
C23	Malignant neoplasm of gallbladder	K82	Other diseases of gallbladder	25	22.9338	1.35913e-20	19.4132	25.5585	1.31655
G04	Encephalitis, myelitis and encephalomyelitis	G82	Paraplegia and tetraplegia	23	64.0758	1.13122e-28	42.0364	89.7143	2.1342
A41	Other sepsis	G82	Paraplegia and tetraplegia	30	6.94885	4.95539e-11	3.14233	12.0612	3.83829
Q38	Other congenital malformations of tongue, mouth and pharynx	E30	Disorders of puberty, NEC	42	4.63866	1.18822e-10	5.82581	6.75613	1.15969
H54	Visual impairment including blindness (binocular or monocular)	H50	Other strabismus	36	4.14805	2.62071e-07	3.8943	3.92173	1.00705
N84	Polyp of female genital tract	C54	Malignant neoplasm of corpus uteri	36	7.03549	4.89514e-14	0	4.42653	0
O47	False labour	O34	Maternal care for known or suspected abnormality of pelvic organs	267	17.7799	1.07239e-221	0	11.1888	0
P36	Bacterial sepsis of newborn	L22	Diaper [napkin] dermatitis	76	23.1394	2.25856e-69	16.014	32.9445	2.05724
N61	Inflammatory disorders of breast	O86	Other puerperal infections	181	4.19105	4.64229e-50	0	2.67707	0
M92	Other juvenile osteochondrosis	Q66	Congenital deformities of feet	27	6.84964	1.87002e-09	4.86881	10.6965	2.19693
I63	Cerebral infarction	J81	Pulmonary oedema	73	4.42363	1.2797e-19	3.52163	5.1641	1.4664
M94	Other disorders of cartilage	M93	Other osteochondropathies	29	4.18468	2.56599e-05	5.28317	3.34327	0.632816
I66	Occlusion and stenosis of cerebral arteries, not resulting in cerebral infarction	I64	Stroke, not specified as haemorrhage or infarction	44	6.89772	1.39355e-17	6.23055	7.35612	1.18065
M86	Osteomyelitis	M00	Pyogenic arthritis	72	18.7243	3.29398e-59	18.8491	16.8847	0.895784
I70	Atherosclerosis	N17	Acute renal failure	56	4.02769	1.31529e-12	4.63069	2.45693	0.530576
D23	Other benign neoplasms of skin	C44	Other malignant neoplasms of skin	325	11.8332	6.95907e-216	10.522	12.8015	1.21664
H36	Retinal disorders in diseases classified elsewhere	N19	Unspecified kidney failure	101	5.34924	5.34909e-35	5.27227	4.74423	0.899845
L22	Diaper [napkin] dermatitis	Q21	Congenital malformations of cardiac septa	48	4.25214	3.38952e-11	3.54837	4.81734	1.35762
O80	Single spontaneous delivery	O24	Diabetes mellitus in pregnancy	857	6.10922	0	0	3.84516	0
I70	Atherosclerosis	I71	Aortic aneurysm and dissection	28	4.39513	1.75976e-05	3.87365	4.23234	1.0926
M67	Other disorders of synovium and tendon	M91	Juvenile osteochondrosis of hip and pelvis	33	4.20174	1.56073e-06	4.3601	3.9212	0.899338
J09	Influenza due to identified zoonotic or pandemic influenza virus	E30	Disorders of puberty, NEC	218	7.05848	4.52634e-101	5.5854	8.26596	1.47992
K03	Other diseases of hard tissues of teeth	K02	Dental caries	313	13.2454	2.59905e-223	12.0764	13.7602	1.13943
N97	Female infertility	Q51	Congenital malformations of uterus and cervix	32	21.3922	3.32473e-26	0	13.4743	0
L00	Staphylococcal scalded skin syndrome	B01	Varicella[chickenpox]	27	6.30824	1.1239e-08	5.30853	6.7796	1.27711
I48	Atrial fibrillation and flutter	I50	Heart failure	734	11.5342	0	11.5968	11.7805	1.01584
F06	Other mental disorders due to brain damage and dysfunction and to physical disease	F29	Unspecified nonorganic psychosis	26	8.58155	3.3134e-11	9.79121	7.75202	0.791733
Q51	Congenital malformations of uterus and cervix	N91	Absent, scanty and rare menstruation	24	4.71768	7.63057e-05	0	2.96952	0
O86	Other puerperal infections	O36	Maternal care for other known or suspected fetal problems	56	5.11031	3.86221e-17	0	3.2159	0
J10	Influenza due to identified seasonal influenza virus	D84	Other immunodeficiencies	28	12.5792	1.73179e-16	13.8315	12.0575	0.871744
D14	Benign neoplasm of middle ear and respiratory system	D38	Neoplasm of uncertain or unknown behaviour of middle ear and respiratory and intrathoracic organs	94	12.184	9.02054e-62	7.5578	18.3393	2.42654
O20	Haemorrhage in early pregnancy	O84	Multiple delivery	148	24.2812	2.532e-140	0	15.2769	0
H27	Other disorders of lens	F00	Dementia in Alzheimerfs disease(G30.-)	215	4.8801	3.33494e-71	3.10719	5.72352	1.84202
N94	Pain and other conditions associated with female genital organs and menstrual cycle	D27	Benign neoplasm of ovary	638	4.0177	1.11692e-174	0	2.52878	0
D32	Benign neoplasm of meninges	G81	Hemiplegia	27	10.0299	2.03578e-13	10.5416	10.8223	1.02663
F03	Unspecified dementia	F02	Dementia in other diseases classified elsewhere	89	62.358	8.46089e-119	69.5673	58.8102	0.845371
O24	Diabetes mellitus in pregnancy	O90	Complications of the puerperium, NEC	207	24.9576	2.78927e-200	0	15.7554	0
G11	Hereditary ataxia	G20	Parkinsonfs disease	33	65.554	5.85149e-43	69.755	58.8473	0.843629
N86	Erosion and ectropion of cervix uteri	N74	Female pelvic inflammatory disorders in diseases classified elsewhere	156	4.26397	1.41979e-43	0	2.68241	0
O26	Maternal care for other conditions predominantly related to pregnancy	O47	False labour	295	16.7553	3.93289e-238	0	10.5482	0
F05	Delirium, not induced by alcohol and other psychoactive substances	I67	Other cerebrovascular diseases	28	4.99932	9.3671e-07	3.73232	6.27702	1.6818
N92	Excessive, frequent and irregular menstruation	O24	Diabetes mellitus in pregnancy	717	5.55311	1.75192e-275	0	3.49593	0
G80	Cerebral palsy	Q66	Congenital deformities of feet	24	24.4949	2.82391e-20	21.6406	26.1675	1.20918
H02	Other disorders of eyelid	G70	Myasthenia gravis and other myoneural disorders	79	6.1722	1.05776e-30	7.41439	5.58589	0.753385
I21	Acute myocardial infarction	J90	Pleural effusion, NEC	48	4.10972	1.15051e-10	2.7999	5.69622	2.03444
F01	Vascular dementia	E16	Other disorders of pancreatic internal secretion	39	6.08318	2.06053e-13	6.63512	5.72612	0.863002
D64	Other anaemias	C92	Myeloid leukaemia	49	8.04684	1.01845e-22	14.8281	5.71489	0.38541
I50	Heart failure	I06	Rheumatic aortic valve diseases	51	19.6073	7.18146e-42	24.9372	17.2361	0.69118
M10	Gout	E79	Disorders of purine and pyrimidine metabolism	137	18.3376	8.30311e-114	12.1763	6.96666	0.572149
J47	Bronchiectasis	J43	Emphysema	166	5.64427	1.08609e-62	4.97664	6.20393	1.24661
E22	Hyperfunction of pituitary gland	O90	Complications of the puerperium, NEC	24	4.23919	0.000626463	0	2.82061	0
C50	Malignant neoplasm of breast	D25	Leiomyoma of uterus	298	4.44914	1.70639e-90	0	2.83564	0
F90	Hyperkinetic disorders	F31	Bipolar affective disorder	57	5.93731	1.43376e-20	5.65472	8.13406	1.43845
N97	Female infertility	N61	Inflammatory disorders of breast	568	6.81651	2.57293e-260	0	4.35726	0
C73	Malignant neoplasm of thyroid gland	D44	Neoplasm of uncertain or unknown behaviour of endocrine glands	53	4.52769	7.72645e-14	17.9645	2.99866	0.166922
N93	Other abnormal uterine and vaginal bleeding	N97	Female infertility	2847	4.47479	0	0	2.81258	0
F10	Mental and behavioural disorders due to use of alcohol	F60	Specific personality disorders	39	13.8652	8.17128e-26	11.3803	14.6624	1.2884
N86	Erosion and ectropion of cervix uteri	N70	Salpingitis and oophoritis	393	4.24933	8.92221e-114	0	2.6732	0
J18	Pneumonia, organism unspecified	L00	Staphylococcal scalded skin syndrome	68	4.00647	1.13108e-15	3.73743	3.91088	1.04641
J43	Emphysema	C34	Malignant neoplasm of bronchus and lung	134	9.12474	3.73306e-74	6.06589	7.31133	1.20532
F93	Emotional disorders with onset specific to childhood	F98	Other behavioural and emotional disorders with onset usually occurring in childhood and adolescence	38	17.3514	1.42484e-28	10.9682	27.278	2.48701
N97	Female infertility	O86	Other puerperal infections	966	11.5583	0	0	7.27984	0
O20	Haemorrhage in early pregnancy	O99	Other maternal diseases classifiable elsewhere but complicating pregnancy, childbirth and the puerperium	1211	17.2637	0	0	10.8638	0
B01	Varicella[chickenpox]	B26	Mumps	447	5.90254	1.67114e-180	4.51229	7.03568	1.55923
I86	Varicose veins of other sites	N45	Orchitis and epididymitis	66	11.619	2.80989e-41	5.63318	0	0
Q21	Congenital malformations of cardiac septa	J12	Viral pneumonia, NEC	47	5.94659	1.96951e-16	5.09136	6.56514	1.28947
C49	Malignant neoplasm of other connective and soft tissue	C79	Secondary malignant neoplasm of other and unspecified sites	24	77.3739	5.21279e-32	83.3483	56.1533	0.673719
G30	Alzheimerfs disease	F06	Other mental disorders due to brain damage and dysfunction and to physical disease	98	10.7832	6.58084e-60	14.5369	9.0846	0.624933
I67	Other cerebrovascular diseases	Q28	Other congenital malformations of circulatory system	28	5.91068	2.17773e-08	5.03729	6.54916	1.30014
L22	Diaper [napkin] dermatitis	B34	Viral infection of unspecified site	341	6.20424	2.26257e-143	5.06833	7.0868	1.39825
N91	Absent, scanty and rare menstruation	O12	Gestational [pregnancy- induced] oedema and proteinuria without hypertension	115	6.25969	1.43034e-46	0	3.93412	0
H30	Chorioretinal inflammation	H33	Retinal detachments and breaks	92	11.2127	2.0389e-57	14.702	6.43137	0.437449
E23	Hypofunction and other disorders of pituitary gland	E34	Other endocrine disorders	37	12.2185	1.76236e-22	12.2407	12.3948	1.01259
K82	Other diseases of gallbladder	K81	Cholecystitis	150	13.1448	5.14682e-105	13.0201	12.8119	0.984013
O63	Long labour	N86	Erosion and ectropion of cervix uteri	70	4.29581	4.33541e-18	0	2.70364	0
I11	Hypertensive heart disease	J81	Pulmonary oedema	88	4.74335	2.30741e-26	4.0043	5.23446	1.30721
D27	Benign neoplasm of ovary	N70	Salpingitis and oophoritis	300	4.54176	6.29353e-93	0	2.85756	0
N08	Glomerular disorders in diseases classified elsewhere	H36	Retinal disorders in diseases classified elsewhere	54	4.61338	1.51426e-14	5.21132	3.93047	0.754219
Q21	Congenital malformations of cardiac septa	Q25	Congenital malformations of great arteries	53	132.803	1.26654e-86	111.788	150.443	1.34578
F84	Pervasive developmental disorders	N48	Other disorders of penis	54	5.5451	4.96282e-18	2.74352	0	0
G62	Other polyneuropathies	G61	Inflammatory polyneuropathy	26	17.4732	1.43868e-18	18.0177	16.1808	0.898049
E13	Other specified diabetes mellitus	E12	Malnutrition-related diabetes mellitus	46	10.4333	8.28885e-26	9.79974	10.5248	1.07398
O28	Abnormal findings on antenatal screening of mother	O90	Complications of the puerperium, NEC	24	12.1022	2.40222e-13	0	7.61681	0
I26	Pulmonary embolism	I80	Phlebitis and thrombophlebitis	36	35.9595	7.24555e-38	39.1087	33.7111	0.861984
N91	Absent, scanty and rare menstruation	O35	Maternal care for known or suspected fetal abnormality and damage	151	7.08575	6.20752e-69	0	4.45328	0
H49	Paralytic strabismus	I63	Cerebral infarction	134	4.8277	7.47898e-43	5.38097	3.48202	0.647099
I79	Disorders of arteries, arterioles and capillaries in diseases classified elsewhere	N18	Chronic kidney disease	26	5.22527	1.9991e-06	4.60314	5.73216	1.24527
H49	Paralytic strabismus	N18	Chronic kidney disease	26	4.00163	0.000484816	2.86623	5.12257	1.78722
K03	Other diseases of hard tissues of teeth	K08	Other disorders of teeth and supporting structures	129	9.48533	3.20609e-73	8.90659	9.41702	1.05731
O86	Other puerperal infections	O28	Abnormal findings on antenatal screening of mother	37	7.35443	3.82758e-15	0	4.62807	0
K11	Diseases of salivary glands	D10	Benign neoplasm of mouth and pharynx	157	4.55012	2.50934e-47	3.42419	5.49717	1.60539
O26	Maternal care for other conditions predominantly related to pregnancy	O90	Complications of the puerperium, NEC	159	15.0118	6.93763e-120	0	9.4506	0
G25	Other extrapyramidal and movement disorders	J69	Pneumonitis due to solids and liquids	28	4.11903	7.17172e-05	3.11071	5.82983	1.87411
J43	Emphysema	J47	Bronchiectasis	140	5.7652	1.4979e-53	5.15533	5.85793	1.13629
I63	Cerebral infarction	G40	Epilepsy	817	4.17569	2.09494e-234	4.02891	4.07235	1.01078
E16	Other disorders of pancreatic internal secretion	G81	Hemiplegia	40	4.57344	8.55261e-10	3.03721	6.09158	2.00565
P38	Omphalitis of newborn with or without mild haemorrhage	A38	Scarlet fever	30	5.28645	4.86902e-08	3.95051	6.32776	1.60176
B08	Other viral infections characterized by skin and mucous membrane lesions, NEC	B80	Enterobiasis	206	6.60888	9.67023e-90	5.09223	8.09897	1.59045
E28	Ovarian dysfunction	O92	Other disorders of breast and lactation associated with childbirth	58	4.80991	1.18779e-16	0	3.0304	0
P39	Other infections specific to the perinatal period	H66	Suppurative and unspecified otitis media	1097	4.96111	0	4.17868	5.60194	1.3406
K05	Gingivitis and periodontal diseases	C03	Malignant neoplasm of gum	61	5.69899	3.0598e-21	5.84393	5.75242	0.984341
C80	Malignant neoplasm without specification of site	C34	Malignant neoplasm of bronchus and lung	44	62.8481	1.41851e-57	41.6801	93.0137	2.23161
K01	Embedded and impacted teeth	K05	Gingivitis and periodontal diseases	58	5.91902	5.30685e-21	6.33219	5.34872	0.844687
G63	Polyneuropathy in diseases classified elsewhere	E10	Type 1 diabetes mellitus	393	10.1954	4.95103e-240	9.60667	10.2722	1.06928
I67	Other cerebrovascular diseases	I63	Cerebral infarction	1705	4.71455	0	4.82843	4.63711	0.960376
A38	Scarlet fever	H50	Other strabismus	51	4.13356	1.19303e-11	3.12614	5.10625	1.6334
J81	Pulmonary oedema	J44	Other chronic obstructive pulmonary disease	28	4.50544	9.5595e-06	4.01423	4.99319	1.24387
N94	Pain and other conditions associated with female genital organs and menstrual cycle	O83	Other assisted single delivery	177	4.16726	1.74817e-48	0	2.62289	0
F38	Other mood [affective] disorders	F90	Hyperkinetic disorders	60	8.66637	2.48605e-30	10.0485	6.04404	0.601487
M30	Polyarteritis nodosa and related conditions	B01	Varicella[chickenpox]	207	7.13892	3.95598e-97	4.46536	10.8819	2.43696
O23	Infections of genitourinary tract in pregnancy	O47	False labour	224	20.8761	1.70768e-200	0	13.1381	0
L22	Diaper [napkin] dermatitis	P39	Other infections specific to the perinatal period	43	27.3986	1.05156e-40	19.5232	35.9772	1.84279
B01	Varicella[chickenpox]	E34	Other endocrine disorders	375	6.71852	1.20678e-168	5.00039	8.43073	1.68602
I68	Cerebrovascular disorders in diseases classified elsewhere	G45	Transient cerebral ischaemic attacks and related syndromes	34	4.20795	6.86037e-07	3.0933	4.94648	1.59909
F10	Mental and behavioural disorders due to use of alcohol	F31	Bipolar affective disorder	148	8.40963	1.65373e-77	9.17695	8.33711	0.908484
O92	Other disorders of breast and lactation associated with childbirth	O24	Diabetes mellitus in pregnancy	83	4.75001	7.8369e-25	0	2.99481	0
O61	Failed induction of labour	O34	Maternal care for known or suspected abnormality of pelvic organs	37	24.6775	3.7158e-33	0	15.5316	0
I63	Cerebral infarction	F01	Vascular dementia	1049	10.3387	0	9.72374	10.919	1.12292
E28	Ovarian dysfunction	N98	Complications associated with artificial fertilization	62	43.6446	2.14128e-72	0	27.4913	0
J43	Emphysema	C61	Malignant neoplasm of prostate	29	4.6239	2.65331e-06	2.24807	0	0
F51	Nonorganic sleep disorders	F28	Other nonorganic psychotic disorders	27	5.43273	3.82148e-07	6.85187	4.73777	0.691457
G40	Epilepsy	C71	Malignant neoplasm of brain	47	7.61328	1.0384e-20	6.2538	8.75504	1.39996
E12	Malnutrition-related diabetes mellitus	F01	Vascular dementia	37	4.64999	5.01167e-09	4.4051	4.93859	1.12111
N91	Absent, scanty and rare menstruation	O30	Multiple gestation	268	7.46676	8.54691e-130	0	4.69276	0
C43	Malignant melanoma of skin	D23	Other benign neoplasms of skin	26	4.82913	9.84787e-06	5.50437	3.8452	0.698572
D43	Neoplasm of uncertain or unknown behaviour of brain and central nervous system	C79	Secondary malignant neoplasm of other and unspecified sites	25	42.6902	4.07768e-27	34.5786	51.0521	1.47641
N61	Inflammatory disorders of breast	O91	Infections of breast associated with childbirth	339	12.4901	1.11898e-233	0	7.97824	0
N77	Vulvovaginal ulceration and inflammation in diseases classified elsewhere	O23	Infections of genitourinary tract in pregnancy	150	4.60624	1.0826e-45	0	2.89907	0
I50	Heart failure	I71	Aortic aneurysm and dissection	51	4.54957	2.88276e-13	4.05753	5.51549	1.35932
D38	Neoplasm of uncertain or unknown behaviour of middle ear and respiratory and intrathoracic organs	D14	Benign neoplasm of middle ear and respiratory system	108	14.7927	5.80801e-80	13.1335	13.9038	1.05865
G40	Epilepsy	G21	Secondary parkinsonism	73	5.67714	5.1618e-26	5.1273	6.10911	1.19149
I83	Varicose veins of lower extremities	I87	Other disorders of veins	246	4.30198	3.72578e-71	4.89222	3.97646	0.812814
J18	Pneumonia, organism unspecified	F89	Unspecified disorder of psychological development	47	4.27859	7.48481e-11	3.8477	3.84863	1.00024
O20	Haemorrhage in early pregnancy	O35	Maternal care for known or suspected fetal abnormality and damage	97	19.7057	1.31809e-82	0	12.3982	0
O20	Haemorrhage in early pregnancy	O42	Premature rupture of membranes	399	23.9405	0	0	15.0628	0
F00	Dementia in Alzheimerfs disease(G30.-)	J96	Respiratory failure, NEC	76	19.1951	2.40472e-63	16.4951	21.8595	1.32521
H13	Disorders of conjunctiva in diseases classified elsewhere	C01	Malignant neoplasm of base of tongue	74	15.1278	2.15602e-54	9.94556	16.102	1.61901
N18	Chronic kidney disease	G63	Polyneuropathy in diseases classified elsewhere	130	5.40298	1.74756e-46	4.60101	5.91813	1.28627
N97	Female infertility	O44	Placenta praevia	113	22.997	8.3986e-104	0	14.4841	0
N83	Noninflammatory disorders of ovary, fallopian tube and broad ligament	O32	Maternal care for known or suspected malpresentation of fetus	66	5.24021	2.45834e-21	0	3.30111	0
F06	Other mental disorders due to brain damage and dysfunction and to physical disease	F03	Unspecified dementia	364	14.2907	3.17428e-271	17.1033	13.0388	0.762357
G81	Hemiplegia	A41	Other sepsis	170	14.0384	7.22043e-124	11.0668	16.721	1.51092
C32	Malignant neoplasm of larynx	J44	Other chronic obstructive pulmonary disease	40	4.55307	9.12461e-10	3.66145	2.04984	0.559845
O32	Maternal care for known or suspected malpresentation of fetus	O90	Complications of the puerperium, NEC	86	28.7782	1.10906e-86	0	18.112	0
I74	Arterial embolism and thrombosis	N18	Chronic kidney disease	47	5.3624	1.07903e-14	4.11592	6.4695	1.57183
G82	Paraplegia and tetraplegia	G80	Cerebral palsy	34	98.3679	3.77479e-50	63.6904	144.868	2.27456
E12	Malnutrition-related diabetes mellitus	M05	Seropositive rheumatoid arthritis	47	4.48483	9.15147e-12	4.14097	5.14975	1.24361
N48	Other disorders of penis	B26	Mumps	212	4.31382	4.22856e-61	2.7133	0	0
O32	Maternal care for known or suspected malpresentation of fetus	O34	Maternal care for known or suspected abnormality of pelvic organs	160	39.6044	1.91299e-185	0	24.9256	0
P05	Slow fetal growth and fetal malnutrition	H66	Suppurative and unspecified otitis media	41	4.34453	1.48742e-09	3.13045	5.6383	1.80112
E16	Other disorders of pancreatic internal secretion	E14	Unspecified diabetes mellitus	342	5.16916	4.87555e-122	5.00869	5.21571	1.04133
F06	Other mental disorders due to brain damage and dysfunction and to physical disease	J69	Pneumonitis due to solids and liquids	41	8.8171	5.59154e-20	8.15032	9.82621	1.20562
Q66	Congenital deformities of feet	M21	Other acquired deformities of limbs	110	21.1164	1.48798e-97	25.9359	14.8786	0.573669
F39	Unspecified mood[affective] disorder	F40	Phobic anxiety disorders	26	6.42382	2.28447e-08	9.0853	4.98845	0.549069
F00	Dementia in Alzheimerfs disease(G30.-)	F06	Other mental disorders due to brain damage and dysfunction and to physical disease	475	10.906	2.29939e-303	13.39	9.82903	0.734055
I61	Intracerebral haemorrhage	C06	Malignant neoplasm of other and unspecified parts of mouth	29	26.4714	4.33418e-26	24.3877	25.2465	1.03521
D23	Other benign neoplasms of skin	L94	Other localized connective tissue disorders	43	4.94637	6.95709e-12	4.57062	5.21752	1.14154
O60	Preterm labour and delivery	O92	Other disorders of breast and lactation associated with childbirth	74	19.2003	1.0461e-61	0	12.0867	0
F05	Delirium, not induced by alcohol and other psychoactive substances	F00	Dementia in Alzheimerfs disease(G30.-)	117	28.2625	1.16601e-118	33.1907	27.0808	0.815915
N96	Habitual aborter	O21	Excessive vomiting in pregnancy	24	14.2219	6.50122e-15	0	8.9846	0
N18	Chronic kidney disease	I44	Atrioventricular and left bundle-branch block	23	7.66863	1.53707e-08	8.78312	5.6268	0.640638
H50	Other strabismus	F84	Pervasive developmental disorders	60	9.14722	1.63696e-31	5.90273	17.4295	2.95279
N94	Pain and other conditions associated with female genital organs and menstrual cycle	O24	Diabetes mellitus in pregnancy	394	4.76227	3.48047e-129	0	3.00019	0
L40	Psoriasis	L41	Parapsoriasis	106	8.8919	7.66344e-57	7.35567	10.0928	1.37211
I69	Sequelae of cerebrovascular disease	I63	Cerebral infarction	1439	6.33009	0	5.89754	6.50525	1.10305
F28	Other nonorganic psychotic disorders	F29	Unspecified nonorganic psychosis	27	128.694	2.50942e-42	102.202	147.267	1.44094
C16	Malignant neoplasm of stomach	C26	Malignant neoplasm of other and ill-defined digestive organs	26	46.5688	3.27163e-29	34.3029	54.5132	1.58917
F84	Pervasive developmental disorders	G40	Epilepsy	77	16.8865	2.41332e-60	14.0177	17.4672	1.24608
N70	Salpingitis and oophoritis	K66	Other disorders of peritoneum	35	4.62882	2.7172e-08	0	3.72319	0
I62	Other nontraumatic intracranial haemorrhage	F01	Vascular dementia	38	11.1833	7.67241e-22	11.151	11.7909	1.05739
C23	Malignant neoplasm of gallbladder	K80	Cholelithiasis	55	13.9317	5.6682e-38	14.1371	12.84	0.908245
O63	Long labour	O83	Other assisted single delivery	50	15.7695	1.19539e-36	0	9.92485	0
H43	Disorders of vitreous body	H34	Retinal vascular occlusions	399	5.18175	2.04241e-142	5.49345	5.02218	0.914213
C24	Malignant neoplasm of other and unspecified parts of biliary tract	C78	Secondary malignant neoplasm of respiratory and digestive organs	32	60.2891	2.49336e-40	51.7035	57.8085	1.11808
O47	False labour	O80	Single spontaneous delivery	1771	19.9195	0	0	12.5352	0
P51	Umbilical haemorrhage of newborn	A08	Viral and other specified intestinal infections	54	4.99273	4.07637e-16	4.05539	5.77707	1.42454
C16	Malignant neoplasm of stomach	D13	Benign neoplasm of other and ill-defined parts of digestive system	259	4.21932	1.50361e-73	3.95328	3.85155	0.974267
O47	False labour	O36	Maternal care for other known or suspected fetal problems	60	8.09545	9.84577e-29	0	5.09443	0
Q21	Congenital malformations of cardiac septa	B09	Unspecified viral infection characterized by skin and mucous membrane lesions	38	4.6026	3.17347e-09	2.73346	6.75741	2.47211
D64	Other anaemias	D47	Other neoplasms of uncertain or unknown behaviour of lymphoid, haematopoietic and related tissue	31	4.67578	4.58375e-07	9.59752	3.05889	0.318717
N28	Other disorders of kidney and ureter, NEC	Q61	Cystic kidney disease	113	20.8485	1.69822e-99	19.8224	20.7756	1.04809
K41	Femoral hernia	K40	Inguinal hernia	79	87.8049	2.43526e-117	49.8037	179.704	3.60825
C24	Malignant neoplasm of other and unspecified parts of biliary tract	C22	Malignant neoplasm of liver and intrahepatic bile ducts	183	125.92	6.23082e-304	77.6939	200.535	2.5811
F98	Other behavioural and emotional disorders with onset usually occurring in childhood and adolescence	B07	Viral warts	208	4.1798	5.44906e-58	3.67735	3.85023	1.04701
N85	Other noninflammatory disorders of uterus, except cervix	D25	Leiomyoma of uterus	529	4.05367	2.48576e-146	0	2.5512	0
N94	Pain and other conditions associated with female genital organs and menstrual cycle	O26	Maternal care for other conditions predominantly related to pregnancy	253	5.19941	1.26247e-89	0	3.27278	0
N92	Excessive, frequent and irregular menstruation	N85	Other noninflammatory disorders of uterus, except cervix	611	4.59345	4.02648e-194	0	2.88929	0
D48	Neoplasm of uncertain or unknown behaviour of other and unspecified sites	C49	Malignant neoplasm of other connective and soft tissue	30	39.0606	5.17986e-32	86.329	20.9227	0.24236
C18	Malignant neoplasm of colon	C22	Malignant neoplasm of liver and intrahepatic bile ducts	74	6.79476	2.65561e-31	5.35475	6.51881	1.21739
C25	Malignant neoplasm of pancreas	K86	Other diseases of pancreas	91	39.45	4.11725e-104	38.6079	37.8493	0.98035
K72	Hepatic failure, NEC	I85	Oesophageal varices	30	16.4132	3.59363e-21	13.587	16.3061	1.20013
O82	Single delivery by caesarean section	O68	Labour and delivery complicated by fetal stress [distress]	26	5.4227	9.73339e-07	0	3.41075	0
N43	Hydrocele and spermatocele	I86	Varicose veins of other sites	44	18.1476	2.21471e-34	8.63925	0	0
G82	Paraplegia and tetraplegia	N18	Chronic kidney disease	24	5.03238	2.35352e-05	4.84196	2.25073	0.464839
G20	Parkinsonfs disease	G21	Secondary parkinsonism	304	84.4094	0	91.1854	80.1578	0.879064
A38	Scarlet fever	B09	Unspecified viral infection characterized by skin and mucous membrane lesions	28	5.3048	2.53833e-07	4.59138	5.48193	1.19396
C18	Malignant neoplasm of colon	D37	Neoplasm of uncertain or unknown behaviour of oral cavity and digestive organs	52	5.89676	2.34447e-18	5.63385	4.96981	0.882133
C85	Other and unspecified types of non-Hodgkin lymphoma	C84	Mature T/NK-cell lymphomas	28	480.688	6.81893e-60	437.839	453.99	1.03689
O81	Single delivery by forceps and vacuum extractor	O60	Preterm labour and delivery	50	5.26307	1.72727e-15	0	3.31558	0
K03	Other diseases of hard tissues of teeth	K04	Diseases of pulp and periapical tissues	192	14.6427	1.48228e-143	14.5517	13.4884	0.926933
P27	Chronic respiratory disease originating in the perinatal period	J21	Acute bronchiolitis	33	5.34435	1.86764e-09	5.22016	4.96552	0.951221
O82	Single delivery by caesarean section	O35	Maternal care for known or suspected fetal abnormality and damage	43	4.45825	2.28529e-10	0	2.80413	0
G59	Mononeuropathy in diseases classified elsewhere	G62	Other polyneuropathies	26	4.94052	6.54109e-06	6.22447	3.4156	0.548737
A41	Other sepsis	H67	Otitis media in diseases classified elsewhere	30	4.69652	8.54695e-07	3.8596	5.32641	1.38004
E10	Type 1 diabetes mellitus	E13	Other specified diabetes mellitus	661	10.9864	0	10.2413	11.2345	1.09698
Q51	Congenital malformations of uterus and cervix	N97	Female infertility	28	17.5295	2.17902e-20	0	11.0381	0
J69	Pneumonitis due to solids and liquids	A41	Other sepsis	91	49.6281	4.64501e-113	40.0334	57.32	1.4318
O86	Other puerperal infections	O34	Maternal care for known or suspected abnormality of pelvic organs	230	10.3537	1.4992e-140	0	6.51551	0
N05	Unspecified nephritic syndrome	N18	Chronic kidney disease	121	6.90504	7.2754e-54	7.75968	6.79822	0.876096
E30	Disorders of puberty, NEC	B07	Viral warts	236	7.88543	3.74524e-120	5.64675	9.73918	1.72474
O20	Haemorrhage in early pregnancy	O82	Single delivery by caesarean section	2840	19.5386	0	0	12.2935	0
O34	Maternal care for known or suspected abnormality of pelvic organs	O82	Single delivery by caesarean section	947	22.2621	0	0	14.0105	0
P22	Respiratory distress of newborn	A08	Viral and other specified intestinal infections	124	4.10873	9.23595e-33	3.48897	4.42717	1.26891
I71	Aortic aneurysm and dissection	I70	Atherosclerosis	49	7.88299	1.95898e-22	8.42778	5.71083	0.67762
H40	Glaucoma	H42	Glaucoma in diseases classified elsewhere	23	9.72851	1.43835e-10	7.454	12.633	1.6948
I26	Pulmonary embolism	I50	Heart failure	39	8.12523	1.15084e-17	5.17967	9.81121	1.89418
F33	Recurrent depressive disorder	F38	Other mood [affective] disorders	82	5.43848	2.33338e-28	9.3889	4.26825	0.454605
G21	Secondary parkinsonism	I69	Sequelae of cerebrovascular disease	101	10.2148	1.03078e-59	9.55226	10.7071	1.1209
J13	Pneumonia due to Streptococcus pneumoniae	J17	Pneumonia in diseases classified elsewhere	31	16.0081	1.0891e-21	17.0658	14.7563	0.864672
J21	Acute bronchiolitis	B08	Other viral infections characterized by skin and mucous membrane lesions, NEC	29126	5.16431	0	4.31903	5.74366	1.32985
O33	Maternal care for known or suspected disproportion	O82	Single delivery by caesarean section	703	25.8775	0	0	16.2864	0
D34	Benign neoplasm of thyroid gland	C77	Secondary and unspecified malignant neoplasm of lymph nodes	44	5.9593	3.51659e-15	9.45153	5.66611	0.599491
H26	Other cataract	H27	Other disorders of lens	774	10.8136	0	13.0303	9.42858	0.723591
B06	Rubella [German measles]	O20	Haemorrhage in early pregnancy	26	12.9621	1.77748e-15	0	9.51462	0
O42	Premature rupture of membranes	O21	Excessive vomiting in pregnancy	39	5.66191	2.13841e-12	0	3.56334	0
C22	Malignant neoplasm of liver and intrahepatic bile ducts	C25	Malignant neoplasm of pancreas	66	21.477	1.01701e-57	14.0446	32.0686	2.28333
F01	Vascular dementia	E10	Type 1 diabetes mellitus	68	5.5794	1.21437e-23	4.11503	6.75096	1.64056
N00	Acute nephritic syndrome	N05	Unspecified nephritic syndrome	86	7.95463	5.95997e-42	16.1825	5.76502	0.35625
O24	Diabetes mellitus in pregnancy	O83	Other assisted single delivery	267	29.0832	3.03638e-276	0	18.3599	0
I50	Heart failure	I08	Multiple valve diseases	84	19.8945	1.84771e-71	19.9379	19.5443	0.980258
A54	Gonococcal infection	A53	Other and unspecified syphilis	49	6.31929	2.42397e-18	5.42699	4.71345	0.868519
D14	Benign neoplasm of middle ear and respiratory system	C34	Malignant neoplasm of bronchus and lung	416	20.0279	0	14.4991	24.3154	1.67703
G20	Parkinsonfs disease	A41	Other sepsis	119	11.2299	3.32447e-75	8.78536	13.3485	1.5194
E22	Hyperfunction of pituitary gland	O92	Other disorders of breast and lactation associated with childbirth	64	8.82291	5.43993e-33	0	5.87179	0
D26	Other benign neoplasms of uterus	D25	Leiomyoma of uterus	362	8.55665	6.10826e-197	0	5.38524	0
F01	Vascular dementia	F02	Dementia in other diseases classified elsewhere	32	37.3577	8.92281e-34	40.4274	35.7019	0.883113
D44	Neoplasm of uncertain or unknown behaviour of endocrine glands	E23	Hypofunction and other disorders of pituitary gland	42	17.8829	2.01939e-32	42.525	13.0329	0.306477
K81	Cholecystitis	C23	Malignant neoplasm of gallbladder	52	20.4095	1.09771e-43	15.4274	24.5394	1.59064
L22	Diaper [napkin] dermatitis	H66	Suppurative and unspecified otitis media	6225	4.73908	0	4.0353	5.2768	1.30766
N60	Benign mammary dysplasia	D24	Benign neoplasm of breast	2848	6.14225	0	32.5128	3.92952	0.120861
O86	Other puerperal infections	O91	Infections of breast associated with childbirth	462	17.2543	0	0	10.8584	0
J15	Bacterial pneumonia, NEC	J85	Abscess of lung and mediastinum	94	4.64037	1.21607e-27	3.92478	5.23199	1.33307
L22	Diaper [napkin] dermatitis	P59	Neonatal jaundice from other and unspecified causes	51	24.7194	1.07859e-46	29.6923	19.5398	0.658076
O82	Single delivery by caesarean section	O47	False labour	362	4.58663	9.24431e-114	0	2.88491	0
K83	Other diseases of biliary tract	K82	Other diseases of gallbladder	59	7.84598	1.60006e-27	8.79685	6.34376	0.72114
N48	Other disorders of penis	Q38	Other congenital malformations of tongue, mouth and pharynx	119	4.93833	1.84553e-38	2.7623	0	0
O60	Preterm labour and delivery	N61	Inflammatory disorders of breast	97	12.5193	5.38963e-65	0	7.99626	0
F28	Other nonorganic psychotic disorders	F31	Bipolar affective disorder	23	28.5832	8.36894e-21	21.2869	32.6678	1.53464
N91	Absent, scanty and rare menstruation	O10	Pre-existing hypertension complicating pregnancy, childbirth and the puerperium	35	6.07121	1.37712e-11	0	3.90171	0
O32	Maternal care for known or suspected malpresentation of fetus	O23	Infections of genitourinary tract in pregnancy	33	9.94614	5.19346e-17	0	6.25977	0
N74	Female pelvic inflammatory disorders in diseases classified elsewhere	O99	Other maternal diseases classifiable elsewhere but complicating pregnancy, childbirth and the puerperium	67	4.07179	5.75628e-16	0	2.563	0
L74	Eccrine sweat disorders	F80	Specific developmental disorders of speech and language	50	6.41847	4.6172e-19	5.63883	4.68512	0.830867
N45	Orchitis and epididymitis	N41	Inflammatory diseases of prostate	995	7.09035	0	2.62897	0	0
I50	Heart failure	I31	Other diseases of pericardium	45	12.8144	8.11571e-29	12.0314	13.5429	1.12563
J21	Acute bronchiolitis	M30	Polyarteritis nodosa and related conditions	684	5.08102	2.45396e-238	4.04818	5.96548	1.47362
A64	Unspecified sexually transmitted disease	N41	Inflammatory diseases of prostate	42	4.51147	2.74767e-10	3.10043	237.584	76.6295
F32	Depressive episode	F42	Obsessive-compulsive disorder	359	5.79121	1.41514e-141	8.30904	4.77197	0.57431
B08	Other viral infections characterized by skin and mucous membrane lesions, NEC	F84	Pervasive developmental disorders	169	5.26817	2.09315e-59	3.8888	6.43731	1.65535
I67	Other cerebrovascular diseases	G91	Hydrocephalus	66	4.99361	3.27996e-20	5.03369	4.9729	0.987925
N83	Noninflammatory disorders of ovary, fallopian tube and broad ligament	O24	Diabetes mellitus in pregnancy	231	4.3947	2.55587e-68	0	2.77106	0
H28	Cataract and other disorders of lens in diseases classified elsewhere	I70	Atherosclerosis	30	4.06582	2.44703e-05	5.67285	2.56136	0.451513
N83	Noninflammatory disorders of ovary, fallopian tube and broad ligament	D28	Benign neoplasm of other and unspecified female genital organs	48	5.69798	4.40736e-16	0	3.59399	0
F00	Dementia in Alzheimerfs disease(G30.-)	B86	Scabies	325	10.8947	1.85714e-206	5.79602	14.0518	2.42439
D30	Benign neoplasm of urinary organs	Q61	Cystic kidney disease	49	27.1522	7.69379e-47	20.8601	32.7153	1.56832
I20	Angina pectoris	I48	Atrial fibrillation and flutter	1271	4.40313	0	3.9964	4.42276	1.10669
E86	Volume depletion	E87	Other disorders of fluid, electrolyte and acid-base balance	105	4.29463	1.25452e-28	4.31253	4.28082	0.992648
C64	Malignant neoplasm of kidney, except renal pelvis	N18	Chronic kidney disease	53	11.9619	3.72248e-33	11.4635	4.96336	0.432971
O28	Abnormal findings on antenatal screening of mother	O92	Other disorders of breast and lactation associated with childbirth	29	11.4059	3.97576e-16	0	7.18019	0
D33	Benign neoplasm of brain and other parts of central nervous system	G81	Hemiplegia	33	7.7033	9.35684e-14	7.50196	8.1444	1.08564
I21	Acute myocardial infarction	N17	Acute renal failure	99	7.12551	1.22541e-44	4.78523	10.1718	2.12567
P36	Bacterial sepsis of newborn	P59	Neonatal jaundice from other and unspecified causes	25	205.82	6.00608e-44	214.484	189.473	0.883389
J84	Other interstitial pulmonary diseases	A16	Respiratory tuberculosis, not confirmed bacteriologically or histologically	63	6.88475	1.6326e-26	5.15376	8.35966	1.62205
I63	Cerebral infarction	G22	Parkinsonism in diseases classified elsewhere	128	6.41119	2.0705e-53	6.40107	6.18228	0.96582
Q10	Congenital malformations of eyelid, lacrimal apparatus and orbit	E30	Disorders of puberty, NEC	31	5.07171	5.73617e-08	2.98195	7.15015	2.39781
N92	Excessive, frequent and irregular menstruation	O84	Multiple delivery	90	5.96875	2.47445e-34	0	3.75399	0
F32	Depressive episode	F40	Phobic anxiety disorders	488	4.0424	1.82038e-133	5.79207	3.38741	0.584837
H19	Disorders of sclera and cornea in diseases classified elsewhere	H17	Corneal scars and opacities	201	5.30057	5.63355e-72	5.58915	4.95364	0.886295
E28	Ovarian dysfunction	O90	Complications of the puerperium, NEC	45	4.78438	4.06243e-12	0	3.01364	0
P52	Intracranial nontraumatic haemorrhage of fetus and newborn	J21	Acute bronchiolitis	38	5.4971	8.98789e-12	5.28234	5.50295	1.04176
A15	Respiratory tuberculosis, bacteriologically and histologically confirmed	B90	Sequelae of tuberculosis	562	32.0401	0	26.0543	34.7552	1.33395
K05	Gingivitis and periodontal diseases	C01	Malignant neoplasm of base of tongue	141	5.68737	5.00688e-53	5.27079	6.22763	1.18154
H66	Suppurative and unspecified otitis media	B01	Varicella[chickenpox]	13990	4.10788	0	3.34481	4.74064	1.41731
E06	Thyroiditis	E05	Thyrotoxicosis[hyperthyroidism]	879	4.45746	2.57363e-272	7.19536	3.5617	0.494999
O80	Single spontaneous delivery	E22	Hyperfunction of pituitary gland	230	4.73948	9.97309e-74	0	3.2278	0
G20	Parkinsonfs disease	F20	Schizophrenia	30	6.13261	1.19906e-09	8.38758	4.69266	0.559478
G30	Alzheimerfs disease	G20	Parkinsonfs disease	63	15.8375	4.08725e-47	21.1742	13.0436	0.616014
I69	Sequelae of cerebrovascular disease	I71	Aortic aneurysm and dissection	43	4.54413	1.15311e-10	3.8098	4.94304	1.29745
N17	Acute renal failure	E16	Other disorders of pancreatic internal secretion	46	8.65581	1.69636e-22	8.50488	8.44891	0.993419
G63	Polyneuropathy in diseases classified elsewhere	E16	Other disorders of pancreatic internal secretion	182	8.97209	1.59015e-100	8.05131	9.63842	1.19712
J81	Pulmonary oedema	I21	Acute myocardial infarction	30	19.8759	1.36419e-23	16.0518	24.7436	1.54148
N94	Pain and other conditions associated with female genital organs and menstrual cycle	O81	Single delivery by forceps and vacuum extractor	239	5.35202	6.18139e-87	0	3.36857	0
L22	Diaper [napkin] dermatitis	E30	Disorders of puberty, NEC	261	4.97248	1.57722e-88	2.13568	6.61912	3.09931
M93	Other osteochondropathies	M94	Other disorders of cartilage	31	5.37228	1.32664e-08	6.23798	4.63212	0.742567
M80	Osteoporosis with pathological fracture	E24	Cushingfs syndrome	24	5.05525	2.22075e-05	9.89196	3.87786	0.392021
O82	Single delivery by caesarean section	O13	Gestational [pregnancy-induced] hypertension	35	10.1499	1.94912e-18	0	6.38382	0
I11	Hypertensive heart disease	I35	Nonrheumatic aortic valve disorders	167	4.69351	3.77396e-52	4.29568	4.94337	1.15078
H50	Other strabismus	Q53	Undescended testicle	25	4.63417	5.53444e-05	3.5777	0	0
N70	Salpingitis and oophoritis	O36	Maternal care for other known or suspected fetal problems	70	4.45767	6.5526e-19	0	2.80472	0
I05	Rheumatic mitral valve diseases	I50	Heart failure	113	11.9553	3.31617e-74	13.2955	11.3268	0.851931
A16	Respiratory tuberculosis, not confirmed bacteriologically or histologically	H46	Optic neuritis	31	5.9989	8.15064e-10	5.55572	5.79102	1.04235
N13	Obstructive and reflux uropathy	N28	Other disorders of kidney and ureter, NEC	106	4.17971	5.55699e-28	3.9061	4.31667	1.10511
N18	Chronic kidney disease	J81	Pulmonary oedema	71	33.0259	5.01769e-75	28.5945	38.3458	1.34102
C67	Malignant neoplasm of bladder	A41	Other sepsis	31	7.33623	3.74617e-12	5.31408	10.9711	2.06454
J21	Acute bronchiolitis	P39	Other infections specific to the perinatal period	65	4.31718	2.22254e-16	3.58853	4.82339	1.34411
H50	Other strabismus	H53	Visual disturbances	576	6.32682	2.01317e-248	5.73873	6.5593	1.14299
F93	Emotional disorders with onset specific to childhood	M92	Other juvenile osteochondrosis	29	6.15631	2.90723e-09	4.09245	9.37292	2.29029
C77	Secondary and unspecified malignant neoplasm of lymph nodes	C79	Secondary malignant neoplasm of other and unspecified sites	35	57.1365	1.32179e-43	55.049	56.3418	1.02348
Q37	Cleft palate with cleft lip	H66	Suppurative and unspecified otitis media	23	5.212	2.21412e-05	4.1906	6.27488	1.49737
Q24	Other congenital malformations of heart	H50	Other strabismus	25	4.44367	0.000121949	3.38728	5.44136	1.60641
K00	Disorders of tooth development and eruption	A87	Viral meningitis	27	4.47521	2.4519e-05	2.4767	7.07394	2.8562
A38	Scarlet fever	E34	Other endocrine disorders	23	6.35792	6.26072e-07	4.39428	8.61373	1.96021
A38	Scarlet fever	F90	Hyperkinetic disorders	54	8.83404	2.19537e-27	6.36085	10.5308	1.65556
Q68	Other congenital musculoskeletal deformities	B08	Other viral infections characterized by skin and mucous membrane lesions, NEC	183	5.30917	6.85718e-66	3.76886	6.98263	1.85272
F39	Unspecified mood[affective] disorder	F33	Recurrent depressive disorder	71	7.53058	1.14198e-32	9.19514	6.89863	0.750247
N83	Noninflammatory disorders of ovary, fallopian tube and broad ligament	O30	Multiple gestation	70	8.41252	4.9583e-35	0	5.29959	0
O24	Diabetes mellitus in pregnancy	O20	Haemorrhage in early pregnancy	134	4.39391	1.97474e-38	0	2.77382	0
F20	Schizophrenia	F25	Schizoaffective disorders	178	144.98	2.00656e-304	145.972	145.644	0.99775
I20	Angina pectoris	I22	Subsequent myocardial infarction	59	6.91989	1.47564e-24	5.97914	7.28535	1.21846
L92	Granulomatous disorders of skin and subcutaneous tissue	L22	Diaper [napkin] dermatitis	106	9.89325	2.25504e-61	7.51981	12.0355	1.6005
K60	Fissure and fistula of anal and rectal regions	K61	Abscess of anal and rectal regions	839	8.3629	0	7.6038	6.16339	0.810567
P92	Feeding problems of newborn	F80	Specific developmental disorders of speech and language	23	7.67602	1.49692e-08	6.19317	7.72126	1.24674
O99	Other maternal diseases classifiable elsewhere but complicating pregnancy, childbirth and the puerperium	O44	Placenta praevia	37	14.9486	1.93102e-25	0	9.41196	0
F41	Other anxiety disorders	F29	Unspecified nonorganic psychosis	186	4.70663	1.68523e-58	6.19653	4.06448	0.655928
G03	Meningitis due to other and unspecified causes	F90	Hyperkinetic disorders	80	5.29057	7.90585e-27	4.11633	5.17475	1.25713
K92	Other diseases of digestive system	C19	Malignant neoplasm of rectosigmoid junction	36	4.21005	1.82052e-07	4.13798	3.7362	0.902904
F31	Bipolar affective disorder	F23	Acute and transient psychotic disorders	57	47.4531	2.29781e-68	64.2442	39.6443	0.617088
N92	Excessive, frequent and irregular menstruation	O41	Other disorders of amniotic fluid and membranes	47	4.14355	1.79058e-10	0	2.60614	0
B26	Mumps	A87	Viral meningitis	29	4.35894	1.0165e-05	3.05669	5.82508	1.90568
G81	Hemiplegia	G20	Parkinsonfs disease	88	7.91566	7.35013e-43	7.48346	8.36354	1.1176
F00	Dementia in Alzheimerfs disease(G30.-)	G21	Secondary parkinsonism	111	15.5658	2.06309e-84	19.8103	13.6888	0.690998
J44	Other chronic obstructive pulmonary disease	J46	Status asthmaticus	1350	5.32734	0	5.51357	4.81913	0.874049
F84	Pervasive developmental disorders	F90	Hyperkinetic disorders	114	41.4056	1.50261e-133	22.6328	67.37	2.97665
O24	Diabetes mellitus in pregnancy	O75	Other complications of labour and delivery, NEC	35	27.5786	9.46278e-33	0	17.4098	0
M12	Other specific arthropathies	M05	Seropositive rheumatoid arthritis	155	4.30784	7.49746e-44	4.76719	4.23293	0.887929
I69	Sequelae of cerebrovascular disease	I61	Intracerebral haemorrhage	333	11.5809	2.20312e-219	10.1097	12.4914	1.23559
F84	Pervasive developmental disorders	F80	Specific developmental disorders of speech and language	59	72.2851	1.35531e-81	33.8855	207.497	6.12348
O91	Infections of breast associated with childbirth	O21	Excessive vomiting in pregnancy	80	6.20331	2.09536e-31	0	3.90455	0
Q74	Other congenital malformations of limb(s)	B08	Other viral infections characterized by skin and mucous membrane lesions, NEC	108	4.43241	7.22269e-31	4.02459	4.29788	1.06791
O47	False labour	O82	Single delivery by caesarean section	1351	20.3008	0	0	12.7754	0
G40	Epilepsy	I61	Intracerebral haemorrhage	135	4.58514	1.23939e-40	4.95278	3.7314	0.753394
O47	False labour	O30	Multiple gestation	41	10.7627	3.65753e-23	0	6.77286	0
L91	Hypertrophic disorders of skin	L90	Atrophic disorders of skin	186	7.6284	3.31393e-91	10.0672	6.64075	0.659642
B08	Other viral infections characterized by skin and mucous membrane lesions, NEC	J05	Acute obstructive laryngitis [croup] and epiglottitis	3812	5.01245	0	4.24727	5.41116	1.27403
F84	Pervasive developmental disorders	F79	Unspecified mental retardation	37	188.399	3.30504e-65	109.826	348.159	3.17009
I24	Other acute ischaemic heart diseases	I50	Heart failure	104	5.25063	1.46386e-35	4.43435	5.94838	1.34143
G80	Cerebral palsy	G81	Hemiplegia	67	23.6943	1.91986e-61	16.4966	31.7651	1.92555
L89	Decubitus ulcer and pressure area	I21	Acute myocardial infarction	28	5.48024	1.19096e-07	2.9611	9.21044	3.11048
J44	Other chronic obstructive pulmonary disease	J47	Bronchiectasis	965	4.61517	0	4.61601	4.30809	0.933295
D01	Carcinoma in situ of other and unspecified digestive organs	C20	Malignant neoplasm of rectum	54	51.9682	7.6633e-67	39.3972	63.0474	1.6003
P83	Other conditions of integument specific to fetus and newborn	P59	Neonatal jaundice from other and unspecified causes	25	101.531	2.53176e-36	91.751	118.554	1.29213
A63	Other predominantly sexually transmitted diseases, NEC	A51	Early syphilis	75	24.6485	3.12961e-70	30.7142	17.1594	0.558678
B09	Unspecified viral infection characterized by skin and mucous membrane lesions	L74	Eccrine sweat disorders	120	5.65799	1.23977e-44	4.98193	6.00209	1.20477
D38	Neoplasm of uncertain or unknown behaviour of middle ear and respiratory and intrathoracic organs	A16	Respiratory tuberculosis, not confirmed bacteriologically or histologically	61	7.36932	3.96027e-27	6.60817	6.79992	1.02902
O28	Abnormal findings on antenatal screening of mother	N61	Inflammatory disorders of breast	34	6.65353	2.09261e-12	0	4.24973	0
C18	Malignant neoplasm of colon	C20	Malignant neoplasm of rectum	504	70.7776	0	55.2865	81.7477	1.47862
P22	Respiratory distress of newborn	J05	Acute obstructive laryngitis [croup] and epiglottitis	58	6.78019	7.19543e-24	5.66516	7.07947	1.24965
O80	Single spontaneous delivery	O28	Abnormal findings on antenatal screening of mother	125	6.28789	3.31079e-51	0	3.95385	0
L22	Diaper [napkin] dermatitis	J05	Acute obstructive laryngitis [croup] and epiglottitis	1167	5.88831	0	5.10777	6.18241	1.21039
O36	Maternal care for other known or suspected fetal problems	O82	Single delivery by caesarean section	540	18.6806	0	0	11.7569	0
O81	Single delivery by forceps and vacuum extractor	O47	False labour	119	7.65906	1.59037e-57	0	4.825	0
G20	Parkinsonfs disease	I95	Hypotension	37	4.75086	2.6757e-09	6.54257	3.497	0.5345
O80	Single spontaneous delivery	O70	Perineal laceration during delivery	76	23.2553	6.71782e-69	0	14.6234	0
G20	Parkinsonfs disease	G23	Other degenerative diseases of basal ganglia	35	77.9565	3.71322e-48	98.5841	59.4443	0.602981
[truncated: 3,737 more rows]
