# Supplementary material for: Network-based analysis of diagnosis progression patterns using claims data
Source: Sci Rep. 2017 Nov 14;7:15561. doi: 10.1038/s41598-017-15647-4 (PMC5686166; doi:10.1038/s41598-017-15647-4)
Supplement: Supplementary file 2 — Supplementary Table S2 [file 41598_2017_15647_MOESM2_ESM.xlsx]

## Sheet: Sheet1
Top 10 kall diagnosis	# of total degree		Top 10 kout diagnosis	# of out-degree		Top 10 kin diagnosis	# of in-degree
Other viral infections characterized by skin and mucous membrane lesions, NEC	118		Female infertility	59		Other viral infections characterized by skin and mucous membrane lesions, NEC	74
Chronic kidney disease	114		Absent, scanty and rare menstruation	58		Chronic kidney disease	61
Dementia in Alzheimerfs disease(G30.-)	103		Dementia in Alzheimerfs disease(G30.-)	55		Other sepsis	49
Single spontaneous delivery	91		Cerebral infarction	54		Dementia in Alzheimerfs disease(G30.-)	48
Cerebral infarction	88		Chronic kidney disease	53		Single delivery by caesarean section	48
Haemorrhage in early pregnancy	88		Haemorrhage in early pregnancy	47		Single spontaneous delivery	46
Sequelae of cerebrovascular disease	87		Excessive, frequent and irregular menstruation	46		Decubitus ulcer and pressure area	45
Heart failure	86		Single spontaneous delivery	45		Other puerperal infections	45
Other maternal diseases classifiable elsewhere but complicating pregnancy, childbirth and the puerperium	83		Heart failure	45		Other maternal diseases classifiable elsewhere but complicating pregnancy, childbirth and the puerperium	44
Single delivery by caesarean section	83		Other viral infections characterized by skin and mucous membrane lesions, NEC	44		Sequelae of cerebrovascular disease	43
