# Supplementary material for: Network-based analysis of diagnosis progression patterns using claims data
Source: Sci Rep. 2017 Nov 14;7:15561. doi: 10.1038/s41598-017-15647-4 (PMC5686166; doi:10.1038/s41598-017-15647-4)
Supplement: Supplementary file 3 — Supplementary Table S3 [file 41598_2017_15647_MOESM3_ESM.xlsx]

## Sheet: OMIMtoICD10toNETWORK
ICD-10 code (3 digits)	ICD-9-CM code (3 digits)	ICD-10 disease name	OMIM disease name
C16	151	Malignant neoplasm of stomach	Adenocarcinoma
C03	143	Malignant neoplasm of gum; unspecified	Alveolar soft-part sarcoma
C19	154	Malignant neoplasm of rectosigmoid junction	Anal canal carcinoma
C20	154	Malignant neoplasm of rectum	Anal canal carcinoma
C21	154	Malignant neoplasm of anal canal	Anal canal carcinoma
C44	173	Malignant neoplasm of skin; unspecified	Basal cell carcinoma
C82	202	Follicular [nodular] non-hodgkin's lymphoma	B-cell non-Hodgkin lymphoma
C84	202	Mature t/nk-cell lymphomas	B-cell non-Hodgkin lymphoma
C67	188	Malignant neoplasm of bladder; unspecified	Bladder cancer
C50	174	Malignant neoplasm of breast	Breast cancer
C83	200	Diffuse non hodgkin's lymphoma	Burkitt lymphoma
C85	200	Lymphosarcoma	Burkitt lymphoma
C53	180	Malignant neoplasm of cervix uteri	Cervical cancer
C40	170	Malignant neoplasm of bone and articular cartilage unspecified	Chondrosarcoma
C41	170	Malignant neoplasm of bones and articular cartilage; unspecified	Chondrosarcoma
C18	153	Malignant neoplasm of colon	Colon cancer
C64	189	Malignant neoplasm of kidney	Denys-Drash syndrome
C65	189	Malignant neoplasm of renal pelvis	Denys-Drash syndrome
C66	189	Malignant neoplasm of ureter	Denys-Drash syndrome
C49	171	Malignant neoplasm of connective and soft tissue; unspecified	Desmoid disease hereditary
C55	179	Malignant neoplasm of uterus; part unspecified	Endometrial cancer
C54	182	Malignant neoplasm of corpus uteri	Endometrial carcinoma
C80	199	Disseminated malignant neoplasm; unspecified	Endplate acetylcholinesterase deficiency
C56	183	Malignant neoplasm of ovary	Epithelial ovarian cancer somatic
C15	150	Malignant neoplasm of esophagus; unspecified	Esophageal cancer
C26	159	Malignant neoplasm of other and ill-defined digestive organs	Gastrointestinal stromal tumor
C62	186	Malignant neoplasm of testis; unspecified	Germ cell tumor
C71	191	Malignant neoplasm of brain; unspecified	Glioblastoma
C22	155	Malignant neoplasm of liver and intrahepatic bile ducts	Hepatocellular carcinoma
C81	201	Hodgkin's disease	Hodgkin disease susceptibility pseudoautosomal
C25	157	Malignant neoplasm of endocrine pancreas	Insulinoma
C95	208	Leukemia; unspecified	Leukemia
C34	162	Malignant neoplasm of bronchus or lung; unspecified	Lung cancer
C43	172	Malignant melanoma of skin; unspecified	Melanoma
C07	142	Malignant neoplasm of parotid gland	Mucoepidermoid salivary gland carcinoma
C08	142	Malignant neoplasm of major salivary gland; unspecified	Mucoepidermoid salivary gland carcinoma
C88	203	Other malignant immunoproliferative diseases	Multiple myeloma
C92	205	Myeloid leukemia; unspecified	Myelogenous leukemia
C11	147	Malignant neoplasm of nasopharynx; unspecified	Nasopharyngeal carcinoma
C75	194	Malignant neoplasm of other endocrine and related structures	Neuroblastoma
C70	192	Malignant neoplasm of meninges	Neuroectodermal tumors
C72	192	Malignant neoplasm of central nervous system; unspec.	Neuroectodermal tumors
C30	160	Malignant neoplasm of nasal cavity and middle ear	Neuroepithelioma
C01	141	Malignant neoplasm of base of tongue	Oral cancer
C32	161	Malignant neoplasm of larynx; unspecified	Orolaryngeal cancer
C48	158	Malignant neoplasm of specified parts of peritoneum	Papillary serous carcinoma of the peritoneum
C61	185	Malignant neoplasm of prostate	Prostate cancer
C10	146	Malignant neoplams of oropharynx	Squamous cell carcinoma
C13	148	Malignant neoplasm of hypopharynx	Squamous cell carcinoma
C73	193	Malignant neoplasm of thyroid gland	Thyroid carcinoma
C02	141	Malignant neoplasm of dorsal surface of tongue	Squamous cell carcinoma
C04	144	Malignant neoplasm of floor of mouth	Squamous cell carcinoma
C06	145	Malignant neoplasm of other and unspecified parts of mouth	Squamous cell carcinoma
C09	146	Malignant neoplasm of tonsil	Squamous cell carcinoma
C17	152	Malignant neoplasm of small intestine
C23	156	Malignant neoplasm of gallbladder
C24	156	Malignant neoplasm of other and unspecified parts of biliary tract
C37	164	Malignant neoplasm of thymus
C39	165	Malignant neoplasm of other and ill-defined sites in the respiratory system and intrathoracic organs
C77	196	Secondary and unspecified malignant neoplasm of lymph nodes
C78	197	Secondary malignant neoplasm of respiratory and digestive organs
C79	198	Secondary malignant neoplasm of other sites
