# Supplementary material for: Network-based analysis of diagnosis progression patterns using claims data
Source: Sci Rep. 2017 Nov 14;7:15561. doi: 10.1038/s41598-017-15647-4 (PMC5686166; doi:10.1038/s41598-017-15647-4)
Supplement: Supplementary file 4 — Supplementray Software [file 41598_2017_15647_MOESM4_ESM.zip]

Archive with 1 entries (1 files):
- Supplementray Software S1.py
