# Supplementary material for: Network-based analysis of diagnosis progression patterns using claims data
Source: Sci Rep. 2017 Nov 14;7:15561. doi: 10.1038/s41598-017-15647-4 (PMC5686166; doi:10.1038/s41598-017-15647-4)
Supplement: Supplementary file 4 — Supplementray Software [file 41598_2017_15647_MOESM4_ESM.zip › Supplementray Software S1.py]

#!/usr/bin/python
#-*-coding: utf-8 -*-
import MySQLdb as mdb
import sys
from tqdm import tqdm
from itertools import combinations

if len(sys.argv)!=2 :
        print "usage : [resultFileName]"
        exit()

resultFile = sys.argv[1]
f = open(resultFile, 'w') 

def insertToDic(dic,comSick):
	for datum in comSick :
		if dic.has_key(datum) :
			dic[datum]+=1
		else :
			dic[datum] =1

try:
#Connecting to a MySQL database and retrieving NHIS-NSC data
	con = mdb.connect('localhost','ejeong','####','ejeong')
	cur = con.cursor()
	sql ="select PERSON_ID,RECU_FR_DT,MAIN_SICK,AGE_GROUP from T1_20t_20032013_INC"
	print "Fetching data 2nd time"
	cur.execute(sql);
	data = cur.fetchall();
	print "Fetching data completed"
	start = 0
	startDate = 0
	end = 1
	endDate = 1
	sick = []
	sick2 = []
        print "Processing data"
	
#Count the frequency of diagnosis-diagnosis pairs
	for datum in tqdm(data) :
		end = datum[0]
		endDat = str(datum[1])+str(datum[0])
		if end!=start:
			start = end
			comSick = combinations(sick,2)
			insertToDic(dic,comSick)	
			sick = []
		sick.append(str(datum[2]))
		if endDate!=startDate:
			startDate=endDate
			sick2.reverse()
			comSick2 = combinations(sick2,2)
			insertToDic(dic,comSick2)
			sick2=[]
		sick2.append(str(datum[2]))
	comSick = combinations(sick,2)
	insertToDic(dic,comSick)
	sick2.reverse()
	comSick2 = combinations(sick2,2)
	insertToDic(dic,comSick2)	


#Save as the output as text file
	for k,v in dic.items(): 
		a,b = k 
		print >>f, a+'\t',b+'\t',v
	f.close()
except mdb.Error, e:
	print "Error %d: %s" % (e.args[0], e.args[1])
	sys.exit(1)

con.close();
